# Supplementary material for: Draft genome sequence of Xanthomonas fragariae reveals reductive evolution and distinct virulence-related gene content
Source: BMC Genomics. 2013 Nov 25;14(1):829. doi: 10.1186/1471-2164-14-829 (PMC4046712; doi:10.1186/1471-2164-14-829)
Supplement: Supplementary file 1 — Additional file 1: Table S1: EDGAR output table. Raw output data of the EDGAR genome comparison, listing all CDSs shared among X. fragariae LMG 25863, X. albilineans GPE PC73, X. oryzae pv. oryzae KACC 10331, X. campestris pv. campestris ATCC 33913 and X. euvesicatoria 85–10. (XLSX 143 KB) [file 12864_2012_5536_MOESM1_ESM.xlsx]

## Sheet: venn_diagram_data
#Genomes: Xanthomonas_oryzae_pv_oryzae_KACC10331_chromosome_NC_006834
XOO0020
XOO0026
XOO0029
XOO0030
XOO0031
XOO0032
XOO0033
XOO0038
XOO0042
XOO0044
XOO0048
XOO0049
XOO0054
XOO0057
XOO0063
XOO0069
XOO0070
XOO0071
XOO0072
XOO0073
XOO0095
XOO0099
XOO0102
XOO0106
XOO0120
XOO0122
XOO0123
XOO0124
XOO0125
XOO0126
XOO0127
XOO0129
XOO0134
XOO0135
XOO0136
XOO0137
XOO0141
XOO0145
XOO0146
XOO0148
XOO0149
XOO0150
XOO0151
XOO0152
XOO0153
XOO0160
XOO0161
XOO0179
XOO0180
XOO0181
XOO0182
XOO0183
XOO0184
XOO0185
XOO0186
XOO0191
XOO0200
XOO0201
XOO0202
XOO0208
XOO0222
XOO0223
XOO0225
XOO0226
XOO0236
XOO0272
XOO0273
XOO0276
XOO0279
XOO0285
XOO0295
XOO0297
XOO0298
XOO0300
XOO0301
XOO0303
XOO0313
XOO0314
XOO0315
XOO0318
XOO0319
XOO0321
XOO0322
XOO0323
XOO0326
XOO0341
XOO0342
XOO0353
XOO0354
XOO0355
XOO0357
XOO0358
XOO0363
XOO0364
XOO0365
XOO0366
XOO0367
XOO0368
XOO0376
XOO0395
XOO0403
XOO0404
XOO0408
XOO0413
XOO0414
XOO0415
XOO0416
XOO0420
XOO0433
XOO0445
XOO0457
XOO0468
XOO0478
XOO0490
XOO0524
XOO0536
XOO0538
XOO0542
XOO0544
XOO0547
XOO0563
XOO0566
XOO0601
XOO0602
XOO0607
XOO0608
XOO0611
XOO0612
XOO0613
XOO0614
XOO0621
XOO0622
XOO0636
XOO0637
XOO0640
XOO0650
XOO0655
XOO0656
XOO0666
XOO0668
XOO0672
XOO0674
XOO0682
XOO0683
XOO0706
XOO0738
XOO0739
XOO0740
XOO0743
XOO0744
XOO0749
XOO0760
XOO0779
XOO0780
XOO0781
XOO0782
XOO0786
XOO0788
XOO0789
XOO0813
XOO0817
XOO0823
XOO0824
XOO0825
XOO0826
XOO0827
XOO0829
XOO0830
XOO0864
XOO0865
XOO0874
XOO0875
XOO0895
XOO0899
XOO0900
XOO0903
XOO0904
XOO0905
XOO0906
XOO0917
XOO0918
XOO0919
XOO0920
XOO0921
XOO0930
XOO0931
XOO0932
XOO0955
XOO0956
XOO0957
XOO0959
XOO0960
XOO0961
XOO0968
XOO0969
XOO0975
XOO0980
XOO0981
XOO0984
XOO0985
XOO0988
XOO0989
XOO0990
XOO0992
XOO1003
XOO1006
XOO1007
XOO1008
XOO1009
XOO1011
XOO1015
XOO1016
XOO1017
XOO1020
XOO1021
XOO1022
XOO1023
XOO1028
XOO1029
XOO1030
XOO1031
XOO1044
XOO1046
XOO1047
XOO1048
XOO1049
XOO1050
XOO1052
XOO1053
XOO1054
XOO1080
XOO1084
XOO1085
XOO1086
XOO1087
XOO1088
XOO1089
XOO1111
XOO1119
XOO1121
XOO1146
XOO1165
XOO1183
XOO1184
XOO1185
XOO1186
XOO1187
XOO1189
XOO1198
XOO1199
XOO1206
XOO1211
XOO1215
XOO1216
XOO1217
XOO1234
XOO1235
XOO1236
XOO1237
XOO1238
XOO1239
XOO1240
XOO1241
XOO1259
XOO1272
XOO1295
XOO1305
XOO1314
XOO1315
XOO1316
XOO1320
XOO1331
XOO1333
XOO1334
XOO1335
XOO1339
XOO1341
XOO1343
XOO1344
XOO1346
XOO1377
XOO1378
XOO1383
XOO1384
XOO1385
XOO1392
XOO1393
XOO1399
XOO1422
XOO1424
XOO1443
XOO1444
XOO1451
XOO1452
XOO1453
XOO1454
XOO1476
XOO1477
XOO1478
XOO1479
XOO1481
XOO1485
XOO1486
XOO1494
XOO1497
XOO1500
XOO1508
XOO1518
XOO1529
XOO1532
XOO1541
XOO1559
XOO1569
XOO1572
XOO1573
XOO1574
XOO1578
XOO1579
XOO1580
XOO1581
XOO1582
XOO1587
XOO1588
XOO1590
XOO1608
XOO1613
XOO1638
XOO1639
XOO1640
XOO1641
XOO1646
XOO1649
XOO1650
XOO1673
XOO1675
XOO1698
XOO1701
XOO1718
XOO1720
XOO1726
XOO1730
XOO1755
XOO1756
XOO1764
XOO1773
XOO1777
XOO1796
XOO1805
XOO1813
XOO1823
XOO1830
XOO1831
XOO1832
XOO1834
XOO1838
XOO1889
XOO1895
XOO1908
XOO1928
XOO1937
XOO1943
XOO1949
XOO1950
XOO1951
XOO1960
XOO1975
XOO1986
XOO2002
XOO2008
XOO2011
XOO2012
XOO2035
XOO2037
XOO2051
XOO2052
XOO2054
XOO2056
XOO2059
XOO2078
XOO2082
XOO2086
XOO2087
XOO2088
XOO2089
XOO2092
XOO2094
XOO2096
XOO2097
XOO2099
XOO2100
XOO2101
XOO2102
XOO2104
XOO2105
XOO2106
XOO2107
XOO2109
XOO2110
XOO2111
XOO2112
XOO2113
XOO2118
XOO2126
XOO2127
XOO2128
XOO2130
XOO2131
XOO2133
XOO2146
XOO2158
XOO2167
XOO2168
XOO2191
XOO2199
XOO2201
XOO2217
XOO2226
XOO2232
XOO2252
XOO2253
XOO2263
XOO2264
XOO2266
XOO2268
XOO2271
XOO2273
XOO2275
XOO2276
XOO2277
XOO2279
XOO2280
XOO2281
XOO2282
XOO2285
XOO2290
XOO2302
XOO2319
XOO2324
XOO2325
XOO2330
XOO2333
XOO2341
XOO2342
XOO2343
XOO2344
XOO2371
XOO2381
XOO2384
XOO2385
XOO2401
XOO2403
XOO2404
XOO2411
XOO2422
XOO2432
XOO2440
XOO2441
XOO2469
XOO2479
XOO2490
XOO2491
XOO2492
XOO2493
XOO2494
XOO2495
XOO2496
XOO2497
XOO2498
XOO2504
XOO2513
XOO2515
XOO2516
XOO2518
XOO2519
XOO2520
XOO2522
XOO2523
XOO2524
XOO2525
XOO2526
XOO2540
XOO2541
XOO2549
XOO2550
XOO2560
XOO2597
XOO2598
XOO2625
XOO2626
XOO2627
XOO2628
XOO2629
XOO2632
XOO2648
XOO2649
XOO2660
XOO2661
XOO2681
XOO2685
XOO2686
XOO2690
XOO2691
XOO2692
XOO2694
XOO2695
XOO2739
XOO2740
XOO2745
XOO2746
XOO2801
XOO2807
XOO2808
XOO2815
XOO2818
XOO2824
XOO2825
XOO2827
XOO2829
XOO2837
XOO2838
XOO2841
XOO2843
XOO2851
XOO2852
XOO2867
XOO2881
XOO2883
XOO2912
XOO2913
XOO2929
XOO2934
XOO2935
XOO2937
XOO2971
XOO2995
XOO2996
XOO2997
XOO3013
XOO3014
XOO3015
XOO3016
XOO3017
XOO3026
XOO3027
XOO3028
XOO3044
XOO3053
XOO3056
XOO3060
XOO3063
XOO3083
XOO3084
XOO3085
XOO3089
XOO3092
XOO3095
XOO3097
XOO3101
XOO3103
XOO3104
XOO3109
XOO3110
XOO3118
XOO3119
XOO3128
XOO3129
XOO3130
XOO3148
XOO3149
XOO3151
XOO3154
XOO3155
XOO3156
XOO3158
XOO3160
XOO3163
XOO3164
XOO3165
XOO3188
XOO3189
XOO3190
XOO3191
XOO3192
XOO3197
XOO3198
XOO3257
XOO3267
XOO3268
XOO3270
XOO3280
XOO3287
XOO3307
XOO3308
XOO3310
XOO3323
XOO3342
XOO3343
XOO3344
XOO3345
XOO3346
XOO3347
XOO3350
XOO3351
XOO3352
XOO3353
XOO3354
XOO3357
XOO3361
XOO3365
XOO3368
XOO3369
XOO3377
XOO3378
XOO3383
XOO3389
XOO3391
XOO3422
XOO3424
XOO3425
XOO3429
XOO3430
XOO3431
XOO3432
XOO3438
XOO3454
XOO3457
XOO3458
XOO3459
XOO3460
XOO3461
XOO3462
XOO3463
XOO3464
XOO3466
XOO3467
XOO3468
XOO3485
XOO3486
XOO3487
XOO3488
XOO3489
XOO3491
XOO3493
XOO3495
XOO3498
XOO3499
XOO3500
XOO3501
XOO3503
XOO3504
XOO3507
XOO3511
XOO3546
XOO3548
XOO3549
XOO3552
XOO3553
XOO3556
XOO3622
XOO3623
XOO3634
XOO3635
XOO3643
XOO3650
XOO3651
XOO3654
XOO3660
XOO3661
XOO3662
XOO3701
XOO3714
XOO3718
XOO3735
XOO3736
XOO3737
XOO3738
XOO3759
XOO3760
XOO3761
XOO3780
XOO3797
XOO3805
XOO3806
XOO3809
XOO3811
XOO3815
XOO3849
XOO3861
XOO3865
XOO3873
XOO3880
XOO3888
XOO3892
XOO3893
XOO3898
XOO3899
XOO3909
XOO3910
XOO3911
XOO3912
XOO3914
XOO3921
XOO3922
XOO3923
XOO3925
XOO3926
XOO3928
XOO3943
XOO3946
XOO3964
XOO3966
XOO3974
XOO3975
XOO3976
XOO3977
XOO3982
XOO4001
XOO4020
XOO4027
XOO4031
XOO4047
XOO4058
XOO4059
XOO4063
XOO4079
XOO4080
XOO4081
XOO4091
XOO4105
XOO4111
XOO4116
XOO4117
XOO4118
XOO4122
XOO4129
XOO4146
XOO4164
XOO4165
XOO4166
XOO4168
XOO4170
XOO4172
XOO4173
XOO4175
XOO4178
XOO4179
XOO4180
XOO4181
XOO4184
XOO4192
XOO4193
XOO4222
XOO4224
XOO4233
XOO4234
XOO4243
XOO4245
XOO4246
XOO4247
XOO4252
XOO4255
XOO4257
XOO4258
XOO4259
XOO4260
XOO4261
XOO4272
XOO4277
XOO4278
XOO4279
XOO4280
XOO4281
XOO4286
XOO4290
XOO4291
XOO4307
XOO4309
XOO4323
XOO4351
XOO4356
XOO4357
XOO4358
XOO4359
XOO4366
XOO4367
XOO4368
XOO4371
XOO4373
XOO4383
XOO4402
XOO4413
XOO4426
XOO4434
XOO4440
XOO4441
XOO4442
XOO4443
XOO4449
XOO4451
XOO4452
XOO4453
XOO4454
XOO4459
XOO4461
XOO4462
XOO4463
XOO4472
XOO4475
XOO4479
XOO4480
XOO4506
XOO4507
XOO4519
XOO4520
XOO4521
XOO4525
XOO4545
XOO4557
XOO4560
XOO4571
XOO4592
XOO4593
XOO4599
XOO4603
XOO4611
XOO4612
XOO4613
XOO4614
XOO4615
XOO4616
XOO4698
XOO4699
XOO4701
XOO4702
XOO4703
XOO4704
XOO4706
XOO4707
XOO4708
XOO4710
XOO4711
XOO4718
XOO4723
XOO4724
XOO4731
XOO4734
XOO4735
XOO4737
XOO4739
XOO4741
XOO4742
XOO4743
XOO4744
XOO4746
XOO4747
XOO4748
XOO4749
XOO4751
XOO4753
XOO4754
XOO4755
XOO4756
XOO4761
XOO4762
XOO4764
XOO4766
XOO4768
XOO4769
XOO4770
XOO4771
XOO4777
XOO4778
XOO4779
XOO4780
XOO4782
XOO4784
XOO4788
XOO4789
XOO4794
XOO4795
XOO4797
XOO4798
XOO4801
XOO4808
XOO4823
XOO4824
XOO4825
XOO4840
XOO4842
YXOOp01
XOO4885
YXOOp04
XOO4887
XOO4888
YXOOp05
YXOOp07
YXOOp10
YXOOp12
XOO4903
YXOOp14
YXOOp15
YXOOp16
XOO4946
YXOOp17
XOO4949
XOO4950
XOO4951
XOO4952
XOO4953
XOO4955
YXOOp18
XOO0121
XOO0187
XOO0209
XOO0224
XOO0275
XOO0374
XOO0564
XOO0606
XOO0647
XOO0752
XOO0787
XOO0818
XOO1051
XOO1361
XOO1386
XOO1415
XOO1643
XOO1678
XOO1719
XOO1863
XOO1891
XOO2132
XOO2267
XOO2272
XOO2320
XOO2470
XOO2471
XOO2517
XOO2747
XOO2781
XOO2816
XOO2880
XOO3452
XOO3473
XOO3509
XOO3550
XOO3551
XOO3776
XOO3794
XOO3874
XOO3875
XOO3924
XOO3951
XOO3965
XOO4076
XOO4169
XOO4182
XOO4218
XOO4391
XOO4458
XOO4577
XOO4591
XOO3913
XOO4914
#Genomes: Xanthomonas_fragariae_LMG25863_v120607_concatenated_WGS_project
Xanthomonas_fragariae_LMG25863_v120607_concatenated_WGS_project_1
Xanthomonas_fragariae_LMG25863_v120607_concatenated_WGS_project_3
Xanthomonas_fragariae_LMG25863_v120607_concatenated_WGS_project_4
Xanthomonas_fragariae_LMG25863_v120607_concatenated_WGS_project_5
Xanthomonas_fragariae_LMG25863_v120607_concatenated_WGS_project_6
Xanthomonas_fragariae_LMG25863_v120607_concatenated_WGS_project_7
Xanthomonas_fragariae_LMG25863_v120607_concatenated_WGS_project_18
Xanthomonas_fragariae_LMG25863_v120607_concatenated_WGS_project_21
Xanthomonas_fragariae_LMG25863_v120607_concatenated_WGS_project_22
Xanthomonas_fragariae_LMG25863_v120607_concatenated_WGS_project_25
Xanthomonas_fragariae_LMG25863_v120607_concatenated_WGS_project_27
Xanthomonas_fragariae_LMG25863_v120607_concatenated_WGS_project_28
Xanthomonas_fragariae_LMG25863_v120607_concatenated_WGS_project_32
Xanthomonas_fragariae_LMG25863_v120607_concatenated_WGS_project_33
Xanthomonas_fragariae_LMG25863_v120607_concatenated_WGS_project_36
Xanthomonas_fragariae_LMG25863_v120607_concatenated_WGS_project_41
Xanthomonas_fragariae_LMG25863_v120607_concatenated_WGS_project_42
Xanthomonas_fragariae_LMG25863_v120607_concatenated_WGS_project_58
Xanthomonas_fragariae_LMG25863_v120607_concatenated_WGS_project_59
Xanthomonas_fragariae_LMG25863_v120607_concatenated_WGS_project_61
Xanthomonas_fragariae_LMG25863_v120607_concatenated_WGS_project_65
Xanthomonas_fragariae_LMG25863_v120607_concatenated_WGS_project_70
Xanthomonas_fragariae_LMG25863_v120607_concatenated_WGS_project_71
Xanthomonas_fragariae_LMG25863_v120607_concatenated_WGS_project_72
Xanthomonas_fragariae_LMG25863_v120607_concatenated_WGS_project_74
Xanthomonas_fragariae_LMG25863_v120607_concatenated_WGS_project_96
Xanthomonas_fragariae_LMG25863_v120607_concatenated_WGS_project_97
Xanthomonas_fragariae_LMG25863_v120607_concatenated_WGS_project_98
Xanthomonas_fragariae_LMG25863_v120607_concatenated_WGS_project_99
Xanthomonas_fragariae_LMG25863_v120607_concatenated_WGS_project_101
Xanthomonas_fragariae_LMG25863_v120607_concatenated_WGS_project_102
Xanthomonas_fragariae_LMG25863_v120607_concatenated_WGS_project_104
Xanthomonas_fragariae_LMG25863_v120607_concatenated_WGS_project_114
Xanthomonas_fragariae_LMG25863_v120607_concatenated_WGS_project_118
Xanthomonas_fragariae_LMG25863_v120607_concatenated_WGS_project_123
Xanthomonas_fragariae_LMG25863_v120607_concatenated_WGS_project_128
Xanthomonas_fragariae_LMG25863_v120607_concatenated_WGS_project_138
Xanthomonas_fragariae_LMG25863_v120607_concatenated_WGS_project_139
Xanthomonas_fragariae_LMG25863_v120607_concatenated_WGS_project_140
Xanthomonas_fragariae_LMG25863_v120607_concatenated_WGS_project_142
Xanthomonas_fragariae_LMG25863_v120607_concatenated_WGS_project_143
Xanthomonas_fragariae_LMG25863_v120607_concatenated_WGS_project_145
Xanthomonas_fragariae_LMG25863_v120607_concatenated_WGS_project_146
Xanthomonas_fragariae_LMG25863_v120607_concatenated_WGS_project_165
Xanthomonas_fragariae_LMG25863_v120607_concatenated_WGS_project_173
Xanthomonas_fragariae_LMG25863_v120607_concatenated_WGS_project_175
Xanthomonas_fragariae_LMG25863_v120607_concatenated_WGS_project_176
Xanthomonas_fragariae_LMG25863_v120607_concatenated_WGS_project_177
Xanthomonas_fragariae_LMG25863_v120607_concatenated_WGS_project_178
Xanthomonas_fragariae_LMG25863_v120607_concatenated_WGS_project_179
Xanthomonas_fragariae_LMG25863_v120607_concatenated_WGS_project_180
Xanthomonas_fragariae_LMG25863_v120607_concatenated_WGS_project_181
Xanthomonas_fragariae_LMG25863_v120607_concatenated_WGS_project_182
Xanthomonas_fragariae_LMG25863_v120607_concatenated_WGS_project_183
Xanthomonas_fragariae_LMG25863_v120607_concatenated_WGS_project_186
Xanthomonas_fragariae_LMG25863_v120607_concatenated_WGS_project_187
Xanthomonas_fragariae_LMG25863_v120607_concatenated_WGS_project_188
Xanthomonas_fragariae_LMG25863_v120607_concatenated_WGS_project_189
Xanthomonas_fragariae_LMG25863_v120607_concatenated_WGS_project_192
Xanthomonas_fragariae_LMG25863_v120607_concatenated_WGS_project_199
Xanthomonas_fragariae_LMG25863_v120607_concatenated_WGS_project_206
Xanthomonas_fragariae_LMG25863_v120607_concatenated_WGS_project_208
Xanthomonas_fragariae_LMG25863_v120607_concatenated_WGS_project_210
Xanthomonas_fragariae_LMG25863_v120607_concatenated_WGS_project_211
Xanthomonas_fragariae_LMG25863_v120607_concatenated_WGS_project_215
Xanthomonas_fragariae_LMG25863_v120607_concatenated_WGS_project_217
Xanthomonas_fragariae_LMG25863_v120607_concatenated_WGS_project_219
Xanthomonas_fragariae_LMG25863_v120607_concatenated_WGS_project_221
Xanthomonas_fragariae_LMG25863_v120607_concatenated_WGS_project_222
Xanthomonas_fragariae_LMG25863_v120607_concatenated_WGS_project_223
Xanthomonas_fragariae_LMG25863_v120607_concatenated_WGS_project_225
Xanthomonas_fragariae_LMG25863_v120607_concatenated_WGS_project_228
Xanthomonas_fragariae_LMG25863_v120607_concatenated_WGS_project_229
Xanthomonas_fragariae_LMG25863_v120607_concatenated_WGS_project_230
Xanthomonas_fragariae_LMG25863_v120607_concatenated_WGS_project_231
Xanthomonas_fragariae_LMG25863_v120607_concatenated_WGS_project_235
Xanthomonas_fragariae_LMG25863_v120607_concatenated_WGS_project_253
Xanthomonas_fragariae_LMG25863_v120607_concatenated_WGS_project_254
Xanthomonas_fragariae_LMG25863_v120607_concatenated_WGS_project_255
Xanthomonas_fragariae_LMG25863_v120607_concatenated_WGS_project_256
Xanthomonas_fragariae_LMG25863_v120607_concatenated_WGS_project_257
Xanthomonas_fragariae_LMG25863_v120607_concatenated_WGS_project_258
Xanthomonas_fragariae_LMG25863_v120607_concatenated_WGS_project_259
Xanthomonas_fragariae_LMG25863_v120607_concatenated_WGS_project_260
Xanthomonas_fragariae_LMG25863_v120607_concatenated_WGS_project_269
Xanthomonas_fragariae_LMG25863_v120607_concatenated_WGS_project_270
Xanthomonas_fragariae_LMG25863_v120607_concatenated_WGS_project_280
Xanthomonas_fragariae_LMG25863_v120607_concatenated_WGS_project_287
Xanthomonas_fragariae_LMG25863_v120607_concatenated_WGS_project_288
Xanthomonas_fragariae_LMG25863_v120607_concatenated_WGS_project_289
Xanthomonas_fragariae_LMG25863_v120607_concatenated_WGS_project_294
Xanthomonas_fragariae_LMG25863_v120607_concatenated_WGS_project_295
Xanthomonas_fragariae_LMG25863_v120607_concatenated_WGS_project_296
Xanthomonas_fragariae_LMG25863_v120607_concatenated_WGS_project_319
Xanthomonas_fragariae_LMG25863_v120607_concatenated_WGS_project_320
Xanthomonas_fragariae_LMG25863_v120607_concatenated_WGS_project_321
Xanthomonas_fragariae_LMG25863_v120607_concatenated_WGS_project_322
Xanthomonas_fragariae_LMG25863_v120607_concatenated_WGS_project_323
Xanthomonas_fragariae_LMG25863_v120607_concatenated_WGS_project_327
Xanthomonas_fragariae_LMG25863_v120607_concatenated_WGS_project_328
Xanthomonas_fragariae_LMG25863_v120607_concatenated_WGS_project_332
Xanthomonas_fragariae_LMG25863_v120607_concatenated_WGS_project_337
Xanthomonas_fragariae_LMG25863_v120607_concatenated_WGS_project_338
Xanthomonas_fragariae_LMG25863_v120607_concatenated_WGS_project_345
Xanthomonas_fragariae_LMG25863_v120607_concatenated_WGS_project_346
Xanthomonas_fragariae_LMG25863_v120607_concatenated_WGS_project_347
Xanthomonas_fragariae_LMG25863_v120607_concatenated_WGS_project_350
Xanthomonas_fragariae_LMG25863_v120607_concatenated_WGS_project_351
Xanthomonas_fragariae_LMG25863_v120607_concatenated_WGS_project_353
Xanthomonas_fragariae_LMG25863_v120607_concatenated_WGS_project_354
Xanthomonas_fragariae_LMG25863_v120607_concatenated_WGS_project_355
Xanthomonas_fragariae_LMG25863_v120607_concatenated_WGS_project_356
Xanthomonas_fragariae_LMG25863_v120607_concatenated_WGS_project_357
Xanthomonas_fragariae_LMG25863_v120607_concatenated_WGS_project_358
Xanthomonas_fragariae_LMG25863_v120607_concatenated_WGS_project_360
Xanthomonas_fragariae_LMG25863_v120607_concatenated_WGS_project_361
Xanthomonas_fragariae_LMG25863_v120607_concatenated_WGS_project_362
Xanthomonas_fragariae_LMG25863_v120607_concatenated_WGS_project_367
Xanthomonas_fragariae_LMG25863_v120607_concatenated_WGS_project_368
Xanthomonas_fragariae_LMG25863_v120607_concatenated_WGS_project_369
Xanthomonas_fragariae_LMG25863_v120607_concatenated_WGS_project_370
Xanthomonas_fragariae_LMG25863_v120607_concatenated_WGS_project_371
Xanthomonas_fragariae_LMG25863_v120607_concatenated_WGS_project_382
Xanthomonas_fragariae_LMG25863_v120607_concatenated_WGS_project_386
Xanthomonas_fragariae_LMG25863_v120607_concatenated_WGS_project_392
Xanthomonas_fragariae_LMG25863_v120607_concatenated_WGS_project_393
Xanthomonas_fragariae_LMG25863_v120607_concatenated_WGS_project_394
Xanthomonas_fragariae_LMG25863_v120607_concatenated_WGS_project_397
Xanthomonas_fragariae_LMG25863_v120607_concatenated_WGS_project_400
Xanthomonas_fragariae_LMG25863_v120607_concatenated_WGS_project_407
Xanthomonas_fragariae_LMG25863_v120607_concatenated_WGS_project_409
Xanthomonas_fragariae_LMG25863_v120607_concatenated_WGS_project_410
Xanthomonas_fragariae_LMG25863_v120607_concatenated_WGS_project_412
Xanthomonas_fragariae_LMG25863_v120607_concatenated_WGS_project_414
Xanthomonas_fragariae_LMG25863_v120607_concatenated_WGS_project_415
Xanthomonas_fragariae_LMG25863_v120607_concatenated_WGS_project_426
Xanthomonas_fragariae_LMG25863_v120607_concatenated_WGS_project_436
Xanthomonas_fragariae_LMG25863_v120607_concatenated_WGS_project_440
Xanthomonas_fragariae_LMG25863_v120607_concatenated_WGS_project_442
Xanthomonas_fragariae_LMG25863_v120607_concatenated_WGS_project_452
Xanthomonas_fragariae_LMG25863_v120607_concatenated_WGS_project_453
Xanthomonas_fragariae_LMG25863_v120607_concatenated_WGS_project_485
Xanthomonas_fragariae_LMG25863_v120607_concatenated_WGS_project_487
Xanthomonas_fragariae_LMG25863_v120607_concatenated_WGS_project_488
Xanthomonas_fragariae_LMG25863_v120607_concatenated_WGS_project_491
Xanthomonas_fragariae_LMG25863_v120607_concatenated_WGS_project_492
Xanthomonas_fragariae_LMG25863_v120607_concatenated_WGS_project_493
Xanthomonas_fragariae_LMG25863_v120607_concatenated_WGS_project_494
Xanthomonas_fragariae_LMG25863_v120607_concatenated_WGS_project_495
Xanthomonas_fragariae_LMG25863_v120607_concatenated_WGS_project_498
Xanthomonas_fragariae_LMG25863_v120607_concatenated_WGS_project_499
Xanthomonas_fragariae_LMG25863_v120607_concatenated_WGS_project_500
Xanthomonas_fragariae_LMG25863_v120607_concatenated_WGS_project_508
Xanthomonas_fragariae_LMG25863_v120607_concatenated_WGS_project_511
Xanthomonas_fragariae_LMG25863_v120607_concatenated_WGS_project_516
Xanthomonas_fragariae_LMG25863_v120607_concatenated_WGS_project_517
Xanthomonas_fragariae_LMG25863_v120607_concatenated_WGS_project_518
Xanthomonas_fragariae_LMG25863_v120607_concatenated_WGS_project_519
Xanthomonas_fragariae_LMG25863_v120607_concatenated_WGS_project_520
Xanthomonas_fragariae_LMG25863_v120607_concatenated_WGS_project_521
Xanthomonas_fragariae_LMG25863_v120607_concatenated_WGS_project_528
Xanthomonas_fragariae_LMG25863_v120607_concatenated_WGS_project_551
Xanthomonas_fragariae_LMG25863_v120607_concatenated_WGS_project_563
Xanthomonas_fragariae_LMG25863_v120607_concatenated_WGS_project_564
Xanthomonas_fragariae_LMG25863_v120607_concatenated_WGS_project_566
Xanthomonas_fragariae_LMG25863_v120607_concatenated_WGS_project_567
Xanthomonas_fragariae_LMG25863_v120607_concatenated_WGS_project_568
Xanthomonas_fragariae_LMG25863_v120607_concatenated_WGS_project_570
Xanthomonas_fragariae_LMG25863_v120607_concatenated_WGS_project_571
Xanthomonas_fragariae_LMG25863_v120607_concatenated_WGS_project_572
Xanthomonas_fragariae_LMG25863_v120607_concatenated_WGS_project_573
Xanthomonas_fragariae_LMG25863_v120607_concatenated_WGS_project_577
Xanthomonas_fragariae_LMG25863_v120607_concatenated_WGS_project_584
Xanthomonas_fragariae_LMG25863_v120607_concatenated_WGS_project_585
Xanthomonas_fragariae_LMG25863_v120607_concatenated_WGS_project_586
Xanthomonas_fragariae_LMG25863_v120607_concatenated_WGS_project_587
Xanthomonas_fragariae_LMG25863_v120607_concatenated_WGS_project_592
Xanthomonas_fragariae_LMG25863_v120607_concatenated_WGS_project_594
Xanthomonas_fragariae_LMG25863_v120607_concatenated_WGS_project_596
Xanthomonas_fragariae_LMG25863_v120607_concatenated_WGS_project_597
Xanthomonas_fragariae_LMG25863_v120607_concatenated_WGS_project_598
Xanthomonas_fragariae_LMG25863_v120607_concatenated_WGS_project_599
Xanthomonas_fragariae_LMG25863_v120607_concatenated_WGS_project_600
Xanthomonas_fragariae_LMG25863_v120607_concatenated_WGS_project_601
Xanthomonas_fragariae_LMG25863_v120607_concatenated_WGS_project_602
Xanthomonas_fragariae_LMG25863_v120607_concatenated_WGS_project_603
Xanthomonas_fragariae_LMG25863_v120607_concatenated_WGS_project_607
Xanthomonas_fragariae_LMG25863_v120607_concatenated_WGS_project_612
Xanthomonas_fragariae_LMG25863_v120607_concatenated_WGS_project_615
Xanthomonas_fragariae_LMG25863_v120607_concatenated_WGS_project_618
Xanthomonas_fragariae_LMG25863_v120607_concatenated_WGS_project_620
Xanthomonas_fragariae_LMG25863_v120607_concatenated_WGS_project_623
Xanthomonas_fragariae_LMG25863_v120607_concatenated_WGS_project_624
Xanthomonas_fragariae_LMG25863_v120607_concatenated_WGS_project_630
Xanthomonas_fragariae_LMG25863_v120607_concatenated_WGS_project_631
Xanthomonas_fragariae_LMG25863_v120607_concatenated_WGS_project_632
Xanthomonas_fragariae_LMG25863_v120607_concatenated_WGS_project_634
Xanthomonas_fragariae_LMG25863_v120607_concatenated_WGS_project_642
Xanthomonas_fragariae_LMG25863_v120607_concatenated_WGS_project_646
Xanthomonas_fragariae_LMG25863_v120607_concatenated_WGS_project_649
Xanthomonas_fragariae_LMG25863_v120607_concatenated_WGS_project_657
Xanthomonas_fragariae_LMG25863_v120607_concatenated_WGS_project_659
Xanthomonas_fragariae_LMG25863_v120607_concatenated_WGS_project_660
Xanthomonas_fragariae_LMG25863_v120607_concatenated_WGS_project_661
Xanthomonas_fragariae_LMG25863_v120607_concatenated_WGS_project_662
Xanthomonas_fragariae_LMG25863_v120607_concatenated_WGS_project_664
Xanthomonas_fragariae_LMG25863_v120607_concatenated_WGS_project_665
Xanthomonas_fragariae_LMG25863_v120607_concatenated_WGS_project_666
Xanthomonas_fragariae_LMG25863_v120607_concatenated_WGS_project_667
Xanthomonas_fragariae_LMG25863_v120607_concatenated_WGS_project_668
Xanthomonas_fragariae_LMG25863_v120607_concatenated_WGS_project_669
Xanthomonas_fragariae_LMG25863_v120607_concatenated_WGS_project_671
Xanthomonas_fragariae_LMG25863_v120607_concatenated_WGS_project_682
Xanthomonas_fragariae_LMG25863_v120607_concatenated_WGS_project_688
Xanthomonas_fragariae_LMG25863_v120607_concatenated_WGS_project_693
Xanthomonas_fragariae_LMG25863_v120607_concatenated_WGS_project_695
Xanthomonas_fragariae_LMG25863_v120607_concatenated_WGS_project_696
Xanthomonas_fragariae_LMG25863_v120607_concatenated_WGS_project_707
Xanthomonas_fragariae_LMG25863_v120607_concatenated_WGS_project_708
Xanthomonas_fragariae_LMG25863_v120607_concatenated_WGS_project_709
Xanthomonas_fragariae_LMG25863_v120607_concatenated_WGS_project_713
Xanthomonas_fragariae_LMG25863_v120607_concatenated_WGS_project_714
Xanthomonas_fragariae_LMG25863_v120607_concatenated_WGS_project_715
Xanthomonas_fragariae_LMG25863_v120607_concatenated_WGS_project_716
Xanthomonas_fragariae_LMG25863_v120607_concatenated_WGS_project_720
Xanthomonas_fragariae_LMG25863_v120607_concatenated_WGS_project_727
Xanthomonas_fragariae_LMG25863_v120607_concatenated_WGS_project_728
Xanthomonas_fragariae_LMG25863_v120607_concatenated_WGS_project_729
Xanthomonas_fragariae_LMG25863_v120607_concatenated_WGS_project_730
Xanthomonas_fragariae_LMG25863_v120607_concatenated_WGS_project_733
Xanthomonas_fragariae_LMG25863_v120607_concatenated_WGS_project_738
Xanthomonas_fragariae_LMG25863_v120607_concatenated_WGS_project_740
Xanthomonas_fragariae_LMG25863_v120607_concatenated_WGS_project_742
Xanthomonas_fragariae_LMG25863_v120607_concatenated_WGS_project_743
Xanthomonas_fragariae_LMG25863_v120607_concatenated_WGS_project_744
Xanthomonas_fragariae_LMG25863_v120607_concatenated_WGS_project_745
Xanthomonas_fragariae_LMG25863_v120607_concatenated_WGS_project_746
Xanthomonas_fragariae_LMG25863_v120607_concatenated_WGS_project_747
Xanthomonas_fragariae_LMG25863_v120607_concatenated_WGS_project_748
Xanthomonas_fragariae_LMG25863_v120607_concatenated_WGS_project_750
Xanthomonas_fragariae_LMG25863_v120607_concatenated_WGS_project_751
Xanthomonas_fragariae_LMG25863_v120607_concatenated_WGS_project_754
Xanthomonas_fragariae_LMG25863_v120607_concatenated_WGS_project_757
Xanthomonas_fragariae_LMG25863_v120607_concatenated_WGS_project_758
Xanthomonas_fragariae_LMG25863_v120607_concatenated_WGS_project_760
Xanthomonas_fragariae_LMG25863_v120607_concatenated_WGS_project_761
Xanthomonas_fragariae_LMG25863_v120607_concatenated_WGS_project_762
Xanthomonas_fragariae_LMG25863_v120607_concatenated_WGS_project_764
Xanthomonas_fragariae_LMG25863_v120607_concatenated_WGS_project_765
Xanthomonas_fragariae_LMG25863_v120607_concatenated_WGS_project_766
Xanthomonas_fragariae_LMG25863_v120607_concatenated_WGS_project_769
Xanthomonas_fragariae_LMG25863_v120607_concatenated_WGS_project_770
Xanthomonas_fragariae_LMG25863_v120607_concatenated_WGS_project_771
Xanthomonas_fragariae_LMG25863_v120607_concatenated_WGS_project_772
Xanthomonas_fragariae_LMG25863_v120607_concatenated_WGS_project_778
Xanthomonas_fragariae_LMG25863_v120607_concatenated_WGS_project_780
Xanthomonas_fragariae_LMG25863_v120607_concatenated_WGS_project_781
Xanthomonas_fragariae_LMG25863_v120607_concatenated_WGS_project_782
Xanthomonas_fragariae_LMG25863_v120607_concatenated_WGS_project_783
Xanthomonas_fragariae_LMG25863_v120607_concatenated_WGS_project_784
Xanthomonas_fragariae_LMG25863_v120607_concatenated_WGS_project_785
Xanthomonas_fragariae_LMG25863_v120607_concatenated_WGS_project_786
Xanthomonas_fragariae_LMG25863_v120607_concatenated_WGS_project_787
Xanthomonas_fragariae_LMG25863_v120607_concatenated_WGS_project_798
Xanthomonas_fragariae_LMG25863_v120607_concatenated_WGS_project_799
Xanthomonas_fragariae_LMG25863_v120607_concatenated_WGS_project_801
Xanthomonas_fragariae_LMG25863_v120607_concatenated_WGS_project_808
Xanthomonas_fragariae_LMG25863_v120607_concatenated_WGS_project_809
Xanthomonas_fragariae_LMG25863_v120607_concatenated_WGS_project_810
Xanthomonas_fragariae_LMG25863_v120607_concatenated_WGS_project_811
Xanthomonas_fragariae_LMG25863_v120607_concatenated_WGS_project_812
Xanthomonas_fragariae_LMG25863_v120607_concatenated_WGS_project_813
Xanthomonas_fragariae_LMG25863_v120607_concatenated_WGS_project_816
Xanthomonas_fragariae_LMG25863_v120607_concatenated_WGS_project_818
Xanthomonas_fragariae_LMG25863_v120607_concatenated_WGS_project_819
Xanthomonas_fragariae_LMG25863_v120607_concatenated_WGS_project_823
Xanthomonas_fragariae_LMG25863_v120607_concatenated_WGS_project_824
Xanthomonas_fragariae_LMG25863_v120607_concatenated_WGS_project_829
Xanthomonas_fragariae_LMG25863_v120607_concatenated_WGS_project_833
Xanthomonas_fragariae_LMG25863_v120607_concatenated_WGS_project_836
Xanthomonas_fragariae_LMG25863_v120607_concatenated_WGS_project_837
Xanthomonas_fragariae_LMG25863_v120607_concatenated_WGS_project_841
Xanthomonas_fragariae_LMG25863_v120607_concatenated_WGS_project_843
Xanthomonas_fragariae_LMG25863_v120607_concatenated_WGS_project_850
Xanthomonas_fragariae_LMG25863_v120607_concatenated_WGS_project_851
Xanthomonas_fragariae_LMG25863_v120607_concatenated_WGS_project_855
Xanthomonas_fragariae_LMG25863_v120607_concatenated_WGS_project_856
Xanthomonas_fragariae_LMG25863_v120607_concatenated_WGS_project_857
Xanthomonas_fragariae_LMG25863_v120607_concatenated_WGS_project_897
Xanthomonas_fragariae_LMG25863_v120607_concatenated_WGS_project_904
Xanthomonas_fragariae_LMG25863_v120607_concatenated_WGS_project_910
Xanthomonas_fragariae_LMG25863_v120607_concatenated_WGS_project_913
Xanthomonas_fragariae_LMG25863_v120607_concatenated_WGS_project_916
Xanthomonas_fragariae_LMG25863_v120607_concatenated_WGS_project_918
Xanthomonas_fragariae_LMG25863_v120607_concatenated_WGS_project_920
Xanthomonas_fragariae_LMG25863_v120607_concatenated_WGS_project_922
Xanthomonas_fragariae_LMG25863_v120607_concatenated_WGS_project_923
Xanthomonas_fragariae_LMG25863_v120607_concatenated_WGS_project_949
Xanthomonas_fragariae_LMG25863_v120607_concatenated_WGS_project_956
Xanthomonas_fragariae_LMG25863_v120607_concatenated_WGS_project_962
Xanthomonas_fragariae_LMG25863_v120607_concatenated_WGS_project_966
Xanthomonas_fragariae_LMG25863_v120607_concatenated_WGS_project_968
Xanthomonas_fragariae_LMG25863_v120607_concatenated_WGS_project_975
Xanthomonas_fragariae_LMG25863_v120607_concatenated_WGS_project_976
Xanthomonas_fragariae_LMG25863_v120607_concatenated_WGS_project_977
Xanthomonas_fragariae_LMG25863_v120607_concatenated_WGS_project_986
Xanthomonas_fragariae_LMG25863_v120607_concatenated_WGS_project_987
Xanthomonas_fragariae_LMG25863_v120607_concatenated_WGS_project_1006
Xanthomonas_fragariae_LMG25863_v120607_concatenated_WGS_project_1008
Xanthomonas_fragariae_LMG25863_v120607_concatenated_WGS_project_1012
Xanthomonas_fragariae_LMG25863_v120607_concatenated_WGS_project_1013
Xanthomonas_fragariae_LMG25863_v120607_concatenated_WGS_project_1017
Xanthomonas_fragariae_LMG25863_v120607_concatenated_WGS_project_1018
Xanthomonas_fragariae_LMG25863_v120607_concatenated_WGS_project_1020
Xanthomonas_fragariae_LMG25863_v120607_concatenated_WGS_project_1023
Xanthomonas_fragariae_LMG25863_v120607_concatenated_WGS_project_1024
Xanthomonas_fragariae_LMG25863_v120607_concatenated_WGS_project_1036
Xanthomonas_fragariae_LMG25863_v120607_concatenated_WGS_project_1044
Xanthomonas_fragariae_LMG25863_v120607_concatenated_WGS_project_1046
Xanthomonas_fragariae_LMG25863_v120607_concatenated_WGS_project_1047
Xanthomonas_fragariae_LMG25863_v120607_concatenated_WGS_project_1048
Xanthomonas_fragariae_LMG25863_v120607_concatenated_WGS_project_1050
Xanthomonas_fragariae_LMG25863_v120607_concatenated_WGS_project_1053
Xanthomonas_fragariae_LMG25863_v120607_concatenated_WGS_project_1057
Xanthomonas_fragariae_LMG25863_v120607_concatenated_WGS_project_1058
Xanthomonas_fragariae_LMG25863_v120607_concatenated_WGS_project_1059
Xanthomonas_fragariae_LMG25863_v120607_concatenated_WGS_project_1060
Xanthomonas_fragariae_LMG25863_v120607_concatenated_WGS_project_1061
Xanthomonas_fragariae_LMG25863_v120607_concatenated_WGS_project_1066
Xanthomonas_fragariae_LMG25863_v120607_concatenated_WGS_project_1067
Xanthomonas_fragariae_LMG25863_v120607_concatenated_WGS_project_1068
Xanthomonas_fragariae_LMG25863_v120607_concatenated_WGS_project_1069
Xanthomonas_fragariae_LMG25863_v120607_concatenated_WGS_project_1071
Xanthomonas_fragariae_LMG25863_v120607_concatenated_WGS_project_1072
Xanthomonas_fragariae_LMG25863_v120607_concatenated_WGS_project_1077
Xanthomonas_fragariae_LMG25863_v120607_concatenated_WGS_project_1080
Xanthomonas_fragariae_LMG25863_v120607_concatenated_WGS_project_1081
Xanthomonas_fragariae_LMG25863_v120607_concatenated_WGS_project_1083
Xanthomonas_fragariae_LMG25863_v120607_concatenated_WGS_project_1086
Xanthomonas_fragariae_LMG25863_v120607_concatenated_WGS_project_1109
Xanthomonas_fragariae_LMG25863_v120607_concatenated_WGS_project_1111
Xanthomonas_fragariae_LMG25863_v120607_concatenated_WGS_project_1112
Xanthomonas_fragariae_LMG25863_v120607_concatenated_WGS_project_1114
Xanthomonas_fragariae_LMG25863_v120607_concatenated_WGS_project_1115
Xanthomonas_fragariae_LMG25863_v120607_concatenated_WGS_project_1116
Xanthomonas_fragariae_LMG25863_v120607_concatenated_WGS_project_1126
Xanthomonas_fragariae_LMG25863_v120607_concatenated_WGS_project_1131
Xanthomonas_fragariae_LMG25863_v120607_concatenated_WGS_project_1138
Xanthomonas_fragariae_LMG25863_v120607_concatenated_WGS_project_1139
Xanthomonas_fragariae_LMG25863_v120607_concatenated_WGS_project_1141
Xanthomonas_fragariae_LMG25863_v120607_concatenated_WGS_project_1154
Xanthomonas_fragariae_LMG25863_v120607_concatenated_WGS_project_1156
Xanthomonas_fragariae_LMG25863_v120607_concatenated_WGS_project_1161
Xanthomonas_fragariae_LMG25863_v120607_concatenated_WGS_project_1166
Xanthomonas_fragariae_LMG25863_v120607_concatenated_WGS_project_1168
Xanthomonas_fragariae_LMG25863_v120607_concatenated_WGS_project_1172
Xanthomonas_fragariae_LMG25863_v120607_concatenated_WGS_project_1177
Xanthomonas_fragariae_LMG25863_v120607_concatenated_WGS_project_1179
Xanthomonas_fragariae_LMG25863_v120607_concatenated_WGS_project_1181
Xanthomonas_fragariae_LMG25863_v120607_concatenated_WGS_project_1183
Xanthomonas_fragariae_LMG25863_v120607_concatenated_WGS_project_1184
Xanthomonas_fragariae_LMG25863_v120607_concatenated_WGS_project_1185
Xanthomonas_fragariae_LMG25863_v120607_concatenated_WGS_project_1186
Xanthomonas_fragariae_LMG25863_v120607_concatenated_WGS_project_1187
Xanthomonas_fragariae_LMG25863_v120607_concatenated_WGS_project_1188
Xanthomonas_fragariae_LMG25863_v120607_concatenated_WGS_project_1189
Xanthomonas_fragariae_LMG25863_v120607_concatenated_WGS_project_1191
Xanthomonas_fragariae_LMG25863_v120607_concatenated_WGS_project_1192
Xanthomonas_fragariae_LMG25863_v120607_concatenated_WGS_project_1193
Xanthomonas_fragariae_LMG25863_v120607_concatenated_WGS_project_1195
Xanthomonas_fragariae_LMG25863_v120607_concatenated_WGS_project_1196
Xanthomonas_fragariae_LMG25863_v120607_concatenated_WGS_project_1197
Xanthomonas_fragariae_LMG25863_v120607_concatenated_WGS_project_1198
Xanthomonas_fragariae_LMG25863_v120607_concatenated_WGS_project_1200
Xanthomonas_fragariae_LMG25863_v120607_concatenated_WGS_project_1203
Xanthomonas_fragariae_LMG25863_v120607_concatenated_WGS_project_1205
Xanthomonas_fragariae_LMG25863_v120607_concatenated_WGS_project_1206
Xanthomonas_fragariae_LMG25863_v120607_concatenated_WGS_project_1208
Xanthomonas_fragariae_LMG25863_v120607_concatenated_WGS_project_1211
Xanthomonas_fragariae_LMG25863_v120607_concatenated_WGS_project_1212
Xanthomonas_fragariae_LMG25863_v120607_concatenated_WGS_project_1213
Xanthomonas_fragariae_LMG25863_v120607_concatenated_WGS_project_1214
Xanthomonas_fragariae_LMG25863_v120607_concatenated_WGS_project_1217
Xanthomonas_fragariae_LMG25863_v120607_concatenated_WGS_project_1219
Xanthomonas_fragariae_LMG25863_v120607_concatenated_WGS_project_1221
Xanthomonas_fragariae_LMG25863_v120607_concatenated_WGS_project_1224
Xanthomonas_fragariae_LMG25863_v120607_concatenated_WGS_project_1225
Xanthomonas_fragariae_LMG25863_v120607_concatenated_WGS_project_1226
Xanthomonas_fragariae_LMG25863_v120607_concatenated_WGS_project_1227
Xanthomonas_fragariae_LMG25863_v120607_concatenated_WGS_project_1240
Xanthomonas_fragariae_LMG25863_v120607_concatenated_WGS_project_1255
Xanthomonas_fragariae_LMG25863_v120607_concatenated_WGS_project_1256
Xanthomonas_fragariae_LMG25863_v120607_concatenated_WGS_project_1264
Xanthomonas_fragariae_LMG25863_v120607_concatenated_WGS_project_1275
Xanthomonas_fragariae_LMG25863_v120607_concatenated_WGS_project_1276
Xanthomonas_fragariae_LMG25863_v120607_concatenated_WGS_project_1279
Xanthomonas_fragariae_LMG25863_v120607_concatenated_WGS_project_1280
Xanthomonas_fragariae_LMG25863_v120607_concatenated_WGS_project_1292
Xanthomonas_fragariae_LMG25863_v120607_concatenated_WGS_project_1302
Xanthomonas_fragariae_LMG25863_v120607_concatenated_WGS_project_1306
Xanthomonas_fragariae_LMG25863_v120607_concatenated_WGS_project_1311
Xanthomonas_fragariae_LMG25863_v120607_concatenated_WGS_project_1320
Xanthomonas_fragariae_LMG25863_v120607_concatenated_WGS_project_1321
Xanthomonas_fragariae_LMG25863_v120607_concatenated_WGS_project_1322
Xanthomonas_fragariae_LMG25863_v120607_concatenated_WGS_project_1327
Xanthomonas_fragariae_LMG25863_v120607_concatenated_WGS_project_1328
Xanthomonas_fragariae_LMG25863_v120607_concatenated_WGS_project_1330
Xanthomonas_fragariae_LMG25863_v120607_concatenated_WGS_project_1331
Xanthomonas_fragariae_LMG25863_v120607_concatenated_WGS_project_1332
Xanthomonas_fragariae_LMG25863_v120607_concatenated_WGS_project_1338
Xanthomonas_fragariae_LMG25863_v120607_concatenated_WGS_project_1352
Xanthomonas_fragariae_LMG25863_v120607_concatenated_WGS_project_1354
Xanthomonas_fragariae_LMG25863_v120607_concatenated_WGS_project_1355
Xanthomonas_fragariae_LMG25863_v120607_concatenated_WGS_project_1356
Xanthomonas_fragariae_LMG25863_v120607_concatenated_WGS_project_1358
Xanthomonas_fragariae_LMG25863_v120607_concatenated_WGS_project_1360
Xanthomonas_fragariae_LMG25863_v120607_concatenated_WGS_project_1361
Xanthomonas_fragariae_LMG25863_v120607_concatenated_WGS_project_1362
Xanthomonas_fragariae_LMG25863_v120607_concatenated_WGS_project_1367
Xanthomonas_fragariae_LMG25863_v120607_concatenated_WGS_project_1369
Xanthomonas_fragariae_LMG25863_v120607_concatenated_WGS_project_1370
Xanthomonas_fragariae_LMG25863_v120607_concatenated_WGS_project_1371
Xanthomonas_fragariae_LMG25863_v120607_concatenated_WGS_project_1375
Xanthomonas_fragariae_LMG25863_v120607_concatenated_WGS_project_1378
Xanthomonas_fragariae_LMG25863_v120607_concatenated_WGS_project_1380
Xanthomonas_fragariae_LMG25863_v120607_concatenated_WGS_project_1381
Xanthomonas_fragariae_LMG25863_v120607_concatenated_WGS_project_1384
Xanthomonas_fragariae_LMG25863_v120607_concatenated_WGS_project_1386
Xanthomonas_fragariae_LMG25863_v120607_concatenated_WGS_project_1390
Xanthomonas_fragariae_LMG25863_v120607_concatenated_WGS_project_1391
Xanthomonas_fragariae_LMG25863_v120607_concatenated_WGS_project_1395
Xanthomonas_fragariae_LMG25863_v120607_concatenated_WGS_project_1397
Xanthomonas_fragariae_LMG25863_v120607_concatenated_WGS_project_1406
Xanthomonas_fragariae_LMG25863_v120607_concatenated_WGS_project_1407
Xanthomonas_fragariae_LMG25863_v120607_concatenated_WGS_project_1411
Xanthomonas_fragariae_LMG25863_v120607_concatenated_WGS_project_1412
Xanthomonas_fragariae_LMG25863_v120607_concatenated_WGS_project_1415
Xanthomonas_fragariae_LMG25863_v120607_concatenated_WGS_project_1418
Xanthomonas_fragariae_LMG25863_v120607_concatenated_WGS_project_1419
Xanthomonas_fragariae_LMG25863_v120607_concatenated_WGS_project_1421
Xanthomonas_fragariae_LMG25863_v120607_concatenated_WGS_project_1424
Xanthomonas_fragariae_LMG25863_v120607_concatenated_WGS_project_1432
Xanthomonas_fragariae_LMG25863_v120607_concatenated_WGS_project_1433
Xanthomonas_fragariae_LMG25863_v120607_concatenated_WGS_project_1434
Xanthomonas_fragariae_LMG25863_v120607_concatenated_WGS_project_1444
Xanthomonas_fragariae_LMG25863_v120607_concatenated_WGS_project_1447
Xanthomonas_fragariae_LMG25863_v120607_concatenated_WGS_project_1448
Xanthomonas_fragariae_LMG25863_v120607_concatenated_WGS_project_1450
Xanthomonas_fragariae_LMG25863_v120607_concatenated_WGS_project_1457
Xanthomonas_fragariae_LMG25863_v120607_concatenated_WGS_project_1466
Xanthomonas_fragariae_LMG25863_v120607_concatenated_WGS_project_1469
Xanthomonas_fragariae_LMG25863_v120607_concatenated_WGS_project_1470
Xanthomonas_fragariae_LMG25863_v120607_concatenated_WGS_project_1484
Xanthomonas_fragariae_LMG25863_v120607_concatenated_WGS_project_1485
Xanthomonas_fragariae_LMG25863_v120607_concatenated_WGS_project_1491
Xanthomonas_fragariae_LMG25863_v120607_concatenated_WGS_project_1497
Xanthomonas_fragariae_LMG25863_v120607_concatenated_WGS_project_1501
Xanthomonas_fragariae_LMG25863_v120607_concatenated_WGS_project_1502
Xanthomonas_fragariae_LMG25863_v120607_concatenated_WGS_project_1511
Xanthomonas_fragariae_LMG25863_v120607_concatenated_WGS_project_1513
Xanthomonas_fragariae_LMG25863_v120607_concatenated_WGS_project_1531
Xanthomonas_fragariae_LMG25863_v120607_concatenated_WGS_project_1532
Xanthomonas_fragariae_LMG25863_v120607_concatenated_WGS_project_1533
Xanthomonas_fragariae_LMG25863_v120607_concatenated_WGS_project_1534
Xanthomonas_fragariae_LMG25863_v120607_concatenated_WGS_project_1535
Xanthomonas_fragariae_LMG25863_v120607_concatenated_WGS_project_1537
Xanthomonas_fragariae_LMG25863_v120607_concatenated_WGS_project_1546
Xanthomonas_fragariae_LMG25863_v120607_concatenated_WGS_project_1551
Xanthomonas_fragariae_LMG25863_v120607_concatenated_WGS_project_1555
Xanthomonas_fragariae_LMG25863_v120607_concatenated_WGS_project_1560
Xanthomonas_fragariae_LMG25863_v120607_concatenated_WGS_project_1561
Xanthomonas_fragariae_LMG25863_v120607_concatenated_WGS_project_1564
Xanthomonas_fragariae_LMG25863_v120607_concatenated_WGS_project_1572
Xanthomonas_fragariae_LMG25863_v120607_concatenated_WGS_project_1575
Xanthomonas_fragariae_LMG25863_v120607_concatenated_WGS_project_1579
Xanthomonas_fragariae_LMG25863_v120607_concatenated_WGS_project_1582
Xanthomonas_fragariae_LMG25863_v120607_concatenated_WGS_project_1585
Xanthomonas_fragariae_LMG25863_v120607_concatenated_WGS_project_1597
Xanthomonas_fragariae_LMG25863_v120607_concatenated_WGS_project_1601
Xanthomonas_fragariae_LMG25863_v120607_concatenated_WGS_project_1607
Xanthomonas_fragariae_LMG25863_v120607_concatenated_WGS_project_1608
Xanthomonas_fragariae_LMG25863_v120607_concatenated_WGS_project_1610
Xanthomonas_fragariae_LMG25863_v120607_concatenated_WGS_project_1612
Xanthomonas_fragariae_LMG25863_v120607_concatenated_WGS_project_1613
Xanthomonas_fragariae_LMG25863_v120607_concatenated_WGS_project_1614
Xanthomonas_fragariae_LMG25863_v120607_concatenated_WGS_project_1620
Xanthomonas_fragariae_LMG25863_v120607_concatenated_WGS_project_1628
Xanthomonas_fragariae_LMG25863_v120607_concatenated_WGS_project_1632
Xanthomonas_fragariae_LMG25863_v120607_concatenated_WGS_project_1639
Xanthomonas_fragariae_LMG25863_v120607_concatenated_WGS_project_1640
Xanthomonas_fragariae_LMG25863_v120607_concatenated_WGS_project_1641
Xanthomonas_fragariae_LMG25863_v120607_concatenated_WGS_project_1642
Xanthomonas_fragariae_LMG25863_v120607_concatenated_WGS_project_1645
Xanthomonas_fragariae_LMG25863_v120607_concatenated_WGS_project_1648
Xanthomonas_fragariae_LMG25863_v120607_concatenated_WGS_project_1650
Xanthomonas_fragariae_LMG25863_v120607_concatenated_WGS_project_1651
Xanthomonas_fragariae_LMG25863_v120607_concatenated_WGS_project_1652
Xanthomonas_fragariae_LMG25863_v120607_concatenated_WGS_project_1655
Xanthomonas_fragariae_LMG25863_v120607_concatenated_WGS_project_1656
Xanthomonas_fragariae_LMG25863_v120607_concatenated_WGS_project_1658
Xanthomonas_fragariae_LMG25863_v120607_concatenated_WGS_project_1664
Xanthomonas_fragariae_LMG25863_v120607_concatenated_WGS_project_1665
Xanthomonas_fragariae_LMG25863_v120607_concatenated_WGS_project_1667
Xanthomonas_fragariae_LMG25863_v120607_concatenated_WGS_project_1673
Xanthomonas_fragariae_LMG25863_v120607_concatenated_WGS_project_1682
Xanthomonas_fragariae_LMG25863_v120607_concatenated_WGS_project_1684
Xanthomonas_fragariae_LMG25863_v120607_concatenated_WGS_project_1688
Xanthomonas_fragariae_LMG25863_v120607_concatenated_WGS_project_1692
Xanthomonas_fragariae_LMG25863_v120607_concatenated_WGS_project_1693
Xanthomonas_fragariae_LMG25863_v120607_concatenated_WGS_project_1702
Xanthomonas_fragariae_LMG25863_v120607_concatenated_WGS_project_1703
Xanthomonas_fragariae_LMG25863_v120607_concatenated_WGS_project_1707
Xanthomonas_fragariae_LMG25863_v120607_concatenated_WGS_project_1708
Xanthomonas_fragariae_LMG25863_v120607_concatenated_WGS_project_1709
Xanthomonas_fragariae_LMG25863_v120607_concatenated_WGS_project_1715
Xanthomonas_fragariae_LMG25863_v120607_concatenated_WGS_project_1716
Xanthomonas_fragariae_LMG25863_v120607_concatenated_WGS_project_1717
Xanthomonas_fragariae_LMG25863_v120607_concatenated_WGS_project_1718
Xanthomonas_fragariae_LMG25863_v120607_concatenated_WGS_project_1719
Xanthomonas_fragariae_LMG25863_v120607_concatenated_WGS_project_1720
Xanthomonas_fragariae_LMG25863_v120607_concatenated_WGS_project_1722
Xanthomonas_fragariae_LMG25863_v120607_concatenated_WGS_project_1728
Xanthomonas_fragariae_LMG25863_v120607_concatenated_WGS_project_1730
Xanthomonas_fragariae_LMG25863_v120607_concatenated_WGS_project_1732
Xanthomonas_fragariae_LMG25863_v120607_concatenated_WGS_project_1737
Xanthomonas_fragariae_LMG25863_v120607_concatenated_WGS_project_1738
Xanthomonas_fragariae_LMG25863_v120607_concatenated_WGS_project_1739
Xanthomonas_fragariae_LMG25863_v120607_concatenated_WGS_project_1741
Xanthomonas_fragariae_LMG25863_v120607_concatenated_WGS_project_1742
Xanthomonas_fragariae_LMG25863_v120607_concatenated_WGS_project_1750
Xanthomonas_fragariae_LMG25863_v120607_concatenated_WGS_project_1751
Xanthomonas_fragariae_LMG25863_v120607_concatenated_WGS_project_1752
Xanthomonas_fragariae_LMG25863_v120607_concatenated_WGS_project_1753
Xanthomonas_fragariae_LMG25863_v120607_concatenated_WGS_project_1754
Xanthomonas_fragariae_LMG25863_v120607_concatenated_WGS_project_1755
Xanthomonas_fragariae_LMG25863_v120607_concatenated_WGS_project_1756
Xanthomonas_fragariae_LMG25863_v120607_concatenated_WGS_project_1757
Xanthomonas_fragariae_LMG25863_v120607_concatenated_WGS_project_1759
Xanthomonas_fragariae_LMG25863_v120607_concatenated_WGS_project_1761
Xanthomonas_fragariae_LMG25863_v120607_concatenated_WGS_project_1766
Xanthomonas_fragariae_LMG25863_v120607_concatenated_WGS_project_1770
Xanthomonas_fragariae_LMG25863_v120607_concatenated_WGS_project_1772
Xanthomonas_fragariae_LMG25863_v120607_concatenated_WGS_project_1773
Xanthomonas_fragariae_LMG25863_v120607_concatenated_WGS_project_1774
Xanthomonas_fragariae_LMG25863_v120607_concatenated_WGS_project_1776
Xanthomonas_fragariae_LMG25863_v120607_concatenated_WGS_project_1781
Xanthomonas_fragariae_LMG25863_v120607_concatenated_WGS_project_1782
Xanthomonas_fragariae_LMG25863_v120607_concatenated_WGS_project_1784
Xanthomonas_fragariae_LMG25863_v120607_concatenated_WGS_project_1785
Xanthomonas_fragariae_LMG25863_v120607_concatenated_WGS_project_1786
Xanthomonas_fragariae_LMG25863_v120607_concatenated_WGS_project_1847
Xanthomonas_fragariae_LMG25863_v120607_concatenated_WGS_project_1848
Xanthomonas_fragariae_LMG25863_v120607_concatenated_WGS_project_1849
Xanthomonas_fragariae_LMG25863_v120607_concatenated_WGS_project_1850
Xanthomonas_fragariae_LMG25863_v120607_concatenated_WGS_project_1855
Xanthomonas_fragariae_LMG25863_v120607_concatenated_WGS_project_1859
Xanthomonas_fragariae_LMG25863_v120607_concatenated_WGS_project_1865
Xanthomonas_fragariae_LMG25863_v120607_concatenated_WGS_project_1874
Xanthomonas_fragariae_LMG25863_v120607_concatenated_WGS_project_1876
Xanthomonas_fragariae_LMG25863_v120607_concatenated_WGS_project_1886
Xanthomonas_fragariae_LMG25863_v120607_concatenated_WGS_project_1888
Xanthomonas_fragariae_LMG25863_v120607_concatenated_WGS_project_1890
Xanthomonas_fragariae_LMG25863_v120607_concatenated_WGS_project_1907
Xanthomonas_fragariae_LMG25863_v120607_concatenated_WGS_project_1911
Xanthomonas_fragariae_LMG25863_v120607_concatenated_WGS_project_1913
Xanthomonas_fragariae_LMG25863_v120607_concatenated_WGS_project_1914
Xanthomonas_fragariae_LMG25863_v120607_concatenated_WGS_project_1915
Xanthomonas_fragariae_LMG25863_v120607_concatenated_WGS_project_1921
Xanthomonas_fragariae_LMG25863_v120607_concatenated_WGS_project_1924
Xanthomonas_fragariae_LMG25863_v120607_concatenated_WGS_project_1932
Xanthomonas_fragariae_LMG25863_v120607_concatenated_WGS_project_1935
Xanthomonas_fragariae_LMG25863_v120607_concatenated_WGS_project_1938
Xanthomonas_fragariae_LMG25863_v120607_concatenated_WGS_project_1939
Xanthomonas_fragariae_LMG25863_v120607_concatenated_WGS_project_1940
Xanthomonas_fragariae_LMG25863_v120607_concatenated_WGS_project_1941
Xanthomonas_fragariae_LMG25863_v120607_concatenated_WGS_project_1944
Xanthomonas_fragariae_LMG25863_v120607_concatenated_WGS_project_1954
Xanthomonas_fragariae_LMG25863_v120607_concatenated_WGS_project_1959
Xanthomonas_fragariae_LMG25863_v120607_concatenated_WGS_project_1960
Xanthomonas_fragariae_LMG25863_v120607_concatenated_WGS_project_1961
Xanthomonas_fragariae_LMG25863_v120607_concatenated_WGS_project_1962
Xanthomonas_fragariae_LMG25863_v120607_concatenated_WGS_project_1979
Xanthomonas_fragariae_LMG25863_v120607_concatenated_WGS_project_1983
Xanthomonas_fragariae_LMG25863_v120607_concatenated_WGS_project_1984
Xanthomonas_fragariae_LMG25863_v120607_concatenated_WGS_project_1986
Xanthomonas_fragariae_LMG25863_v120607_concatenated_WGS_project_1987
Xanthomonas_fragariae_LMG25863_v120607_concatenated_WGS_project_1988
Xanthomonas_fragariae_LMG25863_v120607_concatenated_WGS_project_1998
Xanthomonas_fragariae_LMG25863_v120607_concatenated_WGS_project_1999
Xanthomonas_fragariae_LMG25863_v120607_concatenated_WGS_project_2000
Xanthomonas_fragariae_LMG25863_v120607_concatenated_WGS_project_2001
Xanthomonas_fragariae_LMG25863_v120607_concatenated_WGS_project_2002
Xanthomonas_fragariae_LMG25863_v120607_concatenated_WGS_project_2003
Xanthomonas_fragariae_LMG25863_v120607_concatenated_WGS_project_2004
Xanthomonas_fragariae_LMG25863_v120607_concatenated_WGS_project_2005
Xanthomonas_fragariae_LMG25863_v120607_concatenated_WGS_project_2006
Xanthomonas_fragariae_LMG25863_v120607_concatenated_WGS_project_2007
Xanthomonas_fragariae_LMG25863_v120607_concatenated_WGS_project_2010
Xanthomonas_fragariae_LMG25863_v120607_concatenated_WGS_project_2011
Xanthomonas_fragariae_LMG25863_v120607_concatenated_WGS_project_2013
Xanthomonas_fragariae_LMG25863_v120607_concatenated_WGS_project_2031
Xanthomonas_fragariae_LMG25863_v120607_concatenated_WGS_project_2042
Xanthomonas_fragariae_LMG25863_v120607_concatenated_WGS_project_2043
Xanthomonas_fragariae_LMG25863_v120607_concatenated_WGS_project_2045
Xanthomonas_fragariae_LMG25863_v120607_concatenated_WGS_project_2046
Xanthomonas_fragariae_LMG25863_v120607_concatenated_WGS_project_2049
Xanthomonas_fragariae_LMG25863_v120607_concatenated_WGS_project_2057
Xanthomonas_fragariae_LMG25863_v120607_concatenated_WGS_project_2058
Xanthomonas_fragariae_LMG25863_v120607_concatenated_WGS_project_2060
Xanthomonas_fragariae_LMG25863_v120607_concatenated_WGS_project_2061
Xanthomonas_fragariae_LMG25863_v120607_concatenated_WGS_project_2063
Xanthomonas_fragariae_LMG25863_v120607_concatenated_WGS_project_2064
Xanthomonas_fragariae_LMG25863_v120607_concatenated_WGS_project_2066
Xanthomonas_fragariae_LMG25863_v120607_concatenated_WGS_project_2070
Xanthomonas_fragariae_LMG25863_v120607_concatenated_WGS_project_2074
Xanthomonas_fragariae_LMG25863_v120607_concatenated_WGS_project_2090
Xanthomonas_fragariae_LMG25863_v120607_concatenated_WGS_project_2091
Xanthomonas_fragariae_LMG25863_v120607_concatenated_WGS_project_2092
Xanthomonas_fragariae_LMG25863_v120607_concatenated_WGS_project_2093
Xanthomonas_fragariae_LMG25863_v120607_concatenated_WGS_project_2094
Xanthomonas_fragariae_LMG25863_v120607_concatenated_WGS_project_2095
Xanthomonas_fragariae_LMG25863_v120607_concatenated_WGS_project_2097
Xanthomonas_fragariae_LMG25863_v120607_concatenated_WGS_project_2098
Xanthomonas_fragariae_LMG25863_v120607_concatenated_WGS_project_2099
Xanthomonas_fragariae_LMG25863_v120607_concatenated_WGS_project_2103
Xanthomonas_fragariae_LMG25863_v120607_concatenated_WGS_project_2104
Xanthomonas_fragariae_LMG25863_v120607_concatenated_WGS_project_2105
Xanthomonas_fragariae_LMG25863_v120607_concatenated_WGS_project_2106
Xanthomonas_fragariae_LMG25863_v120607_concatenated_WGS_project_2109
Xanthomonas_fragariae_LMG25863_v120607_concatenated_WGS_project_2112
Xanthomonas_fragariae_LMG25863_v120607_concatenated_WGS_project_2113
Xanthomonas_fragariae_LMG25863_v120607_concatenated_WGS_project_2114
Xanthomonas_fragariae_LMG25863_v120607_concatenated_WGS_project_2118
Xanthomonas_fragariae_LMG25863_v120607_concatenated_WGS_project_2119
Xanthomonas_fragariae_LMG25863_v120607_concatenated_WGS_project_2120
Xanthomonas_fragariae_LMG25863_v120607_concatenated_WGS_project_2121
Xanthomonas_fragariae_LMG25863_v120607_concatenated_WGS_project_2128
Xanthomonas_fragariae_LMG25863_v120607_concatenated_WGS_project_2129
Xanthomonas_fragariae_LMG25863_v120607_concatenated_WGS_project_2131
Xanthomonas_fragariae_LMG25863_v120607_concatenated_WGS_project_2133
Xanthomonas_fragariae_LMG25863_v120607_concatenated_WGS_project_2142
Xanthomonas_fragariae_LMG25863_v120607_concatenated_WGS_project_2146
Xanthomonas_fragariae_LMG25863_v120607_concatenated_WGS_project_2147
Xanthomonas_fragariae_LMG25863_v120607_concatenated_WGS_project_2157
Xanthomonas_fragariae_LMG25863_v120607_concatenated_WGS_project_2167
Xanthomonas_fragariae_LMG25863_v120607_concatenated_WGS_project_2186
Xanthomonas_fragariae_LMG25863_v120607_concatenated_WGS_project_2198
Xanthomonas_fragariae_LMG25863_v120607_concatenated_WGS_project_2199
Xanthomonas_fragariae_LMG25863_v120607_concatenated_WGS_project_2200
Xanthomonas_fragariae_LMG25863_v120607_concatenated_WGS_project_2202
Xanthomonas_fragariae_LMG25863_v120607_concatenated_WGS_project_2204
Xanthomonas_fragariae_LMG25863_v120607_concatenated_WGS_project_2206
Xanthomonas_fragariae_LMG25863_v120607_concatenated_WGS_project_2207
Xanthomonas_fragariae_LMG25863_v120607_concatenated_WGS_project_2209
Xanthomonas_fragariae_LMG25863_v120607_concatenated_WGS_project_2214
Xanthomonas_fragariae_LMG25863_v120607_concatenated_WGS_project_2224
Xanthomonas_fragariae_LMG25863_v120607_concatenated_WGS_project_2225
Xanthomonas_fragariae_LMG25863_v120607_concatenated_WGS_project_2226
Xanthomonas_fragariae_LMG25863_v120607_concatenated_WGS_project_2229
Xanthomonas_fragariae_LMG25863_v120607_concatenated_WGS_project_2230
Xanthomonas_fragariae_LMG25863_v120607_concatenated_WGS_project_2239
Xanthomonas_fragariae_LMG25863_v120607_concatenated_WGS_project_2244
Xanthomonas_fragariae_LMG25863_v120607_concatenated_WGS_project_2251
Xanthomonas_fragariae_LMG25863_v120607_concatenated_WGS_project_2262
Xanthomonas_fragariae_LMG25863_v120607_concatenated_WGS_project_2266
Xanthomonas_fragariae_LMG25863_v120607_concatenated_WGS_project_2267
Xanthomonas_fragariae_LMG25863_v120607_concatenated_WGS_project_2287
Xanthomonas_fragariae_LMG25863_v120607_concatenated_WGS_project_2289
Xanthomonas_fragariae_LMG25863_v120607_concatenated_WGS_project_2290
Xanthomonas_fragariae_LMG25863_v120607_concatenated_WGS_project_2291
Xanthomonas_fragariae_LMG25863_v120607_concatenated_WGS_project_2292
Xanthomonas_fragariae_LMG25863_v120607_concatenated_WGS_project_2299
Xanthomonas_fragariae_LMG25863_v120607_concatenated_WGS_project_2300
Xanthomonas_fragariae_LMG25863_v120607_concatenated_WGS_project_2302
Xanthomonas_fragariae_LMG25863_v120607_concatenated_WGS_project_2309
Xanthomonas_fragariae_LMG25863_v120607_concatenated_WGS_project_2310
Xanthomonas_fragariae_LMG25863_v120607_concatenated_WGS_project_2322
Xanthomonas_fragariae_LMG25863_v120607_concatenated_WGS_project_2324
Xanthomonas_fragariae_LMG25863_v120607_concatenated_WGS_project_2327
Xanthomonas_fragariae_LMG25863_v120607_concatenated_WGS_project_2341
Xanthomonas_fragariae_LMG25863_v120607_concatenated_WGS_project_2344
Xanthomonas_fragariae_LMG25863_v120607_concatenated_WGS_project_2349
Xanthomonas_fragariae_LMG25863_v120607_concatenated_WGS_project_2363
Xanthomonas_fragariae_LMG25863_v120607_concatenated_WGS_project_2365
Xanthomonas_fragariae_LMG25863_v120607_concatenated_WGS_project_2368
Xanthomonas_fragariae_LMG25863_v120607_concatenated_WGS_project_2370
Xanthomonas_fragariae_LMG25863_v120607_concatenated_WGS_project_2372
Xanthomonas_fragariae_LMG25863_v120607_concatenated_WGS_project_2373
Xanthomonas_fragariae_LMG25863_v120607_concatenated_WGS_project_2384
Xanthomonas_fragariae_LMG25863_v120607_concatenated_WGS_project_2387
Xanthomonas_fragariae_LMG25863_v120607_concatenated_WGS_project_2397
Xanthomonas_fragariae_LMG25863_v120607_concatenated_WGS_project_2398
Xanthomonas_fragariae_LMG25863_v120607_concatenated_WGS_project_2399
Xanthomonas_fragariae_LMG25863_v120607_concatenated_WGS_project_2400
Xanthomonas_fragariae_LMG25863_v120607_concatenated_WGS_project_2402
Xanthomonas_fragariae_LMG25863_v120607_concatenated_WGS_project_2418
Xanthomonas_fragariae_LMG25863_v120607_concatenated_WGS_project_2422
Xanthomonas_fragariae_LMG25863_v120607_concatenated_WGS_project_2428
Xanthomonas_fragariae_LMG25863_v120607_concatenated_WGS_project_2432
Xanthomonas_fragariae_LMG25863_v120607_concatenated_WGS_project_2439
Xanthomonas_fragariae_LMG25863_v120607_concatenated_WGS_project_2440
Xanthomonas_fragariae_LMG25863_v120607_concatenated_WGS_project_2443
Xanthomonas_fragariae_LMG25863_v120607_concatenated_WGS_project_2444
Xanthomonas_fragariae_LMG25863_v120607_concatenated_WGS_project_2448
Xanthomonas_fragariae_LMG25863_v120607_concatenated_WGS_project_2451
Xanthomonas_fragariae_LMG25863_v120607_concatenated_WGS_project_2452
Xanthomonas_fragariae_LMG25863_v120607_concatenated_WGS_project_2457
Xanthomonas_fragariae_LMG25863_v120607_concatenated_WGS_project_2463
Xanthomonas_fragariae_LMG25863_v120607_concatenated_WGS_project_2467
Xanthomonas_fragariae_LMG25863_v120607_concatenated_WGS_project_2468
Xanthomonas_fragariae_LMG25863_v120607_concatenated_WGS_project_2469
Xanthomonas_fragariae_LMG25863_v120607_concatenated_WGS_project_2473
Xanthomonas_fragariae_LMG25863_v120607_concatenated_WGS_project_2476
Xanthomonas_fragariae_LMG25863_v120607_concatenated_WGS_project_2482
Xanthomonas_fragariae_LMG25863_v120607_concatenated_WGS_project_2484
Xanthomonas_fragariae_LMG25863_v120607_concatenated_WGS_project_2486
Xanthomonas_fragariae_LMG25863_v120607_concatenated_WGS_project_2495
Xanthomonas_fragariae_LMG25863_v120607_concatenated_WGS_project_2498
Xanthomonas_fragariae_LMG25863_v120607_concatenated_WGS_project_2508
Xanthomonas_fragariae_LMG25863_v120607_concatenated_WGS_project_2510
Xanthomonas_fragariae_LMG25863_v120607_concatenated_WGS_project_2517
Xanthomonas_fragariae_LMG25863_v120607_concatenated_WGS_project_2518
Xanthomonas_fragariae_LMG25863_v120607_concatenated_WGS_project_2521
Xanthomonas_fragariae_LMG25863_v120607_concatenated_WGS_project_2523
Xanthomonas_fragariae_LMG25863_v120607_concatenated_WGS_project_2536
Xanthomonas_fragariae_LMG25863_v120607_concatenated_WGS_project_2541
Xanthomonas_fragariae_LMG25863_v120607_concatenated_WGS_project_2542
Xanthomonas_fragariae_LMG25863_v120607_concatenated_WGS_project_2544
Xanthomonas_fragariae_LMG25863_v120607_concatenated_WGS_project_2547
Xanthomonas_fragariae_LMG25863_v120607_concatenated_WGS_project_2548
Xanthomonas_fragariae_LMG25863_v120607_concatenated_WGS_project_2549
Xanthomonas_fragariae_LMG25863_v120607_concatenated_WGS_project_2550
Xanthomonas_fragariae_LMG25863_v120607_concatenated_WGS_project_2551
Xanthomonas_fragariae_LMG25863_v120607_concatenated_WGS_project_2554
Xanthomonas_fragariae_LMG25863_v120607_concatenated_WGS_project_2558
Xanthomonas_fragariae_LMG25863_v120607_concatenated_WGS_project_2561
Xanthomonas_fragariae_LMG25863_v120607_concatenated_WGS_project_2563
Xanthomonas_fragariae_LMG25863_v120607_concatenated_WGS_project_2572
Xanthomonas_fragariae_LMG25863_v120607_concatenated_WGS_project_2574
Xanthomonas_fragariae_LMG25863_v120607_concatenated_WGS_project_2575
Xanthomonas_fragariae_LMG25863_v120607_concatenated_WGS_project_2576
Xanthomonas_fragariae_LMG25863_v120607_concatenated_WGS_project_2577
Xanthomonas_fragariae_LMG25863_v120607_concatenated_WGS_project_2578
Xanthomonas_fragariae_LMG25863_v120607_concatenated_WGS_project_2579
Xanthomonas_fragariae_LMG25863_v120607_concatenated_WGS_project_2580
Xanthomonas_fragariae_LMG25863_v120607_concatenated_WGS_project_2581
Xanthomonas_fragariae_LMG25863_v120607_concatenated_WGS_project_2582
Xanthomonas_fragariae_LMG25863_v120607_concatenated_WGS_project_2583
Xanthomonas_fragariae_LMG25863_v120607_concatenated_WGS_project_2613
Xanthomonas_fragariae_LMG25863_v120607_concatenated_WGS_project_2616
Xanthomonas_fragariae_LMG25863_v120607_concatenated_WGS_project_2617
Xanthomonas_fragariae_LMG25863_v120607_concatenated_WGS_project_2618
Xanthomonas_fragariae_LMG25863_v120607_concatenated_WGS_project_2619
Xanthomonas_fragariae_LMG25863_v120607_concatenated_WGS_project_2623
Xanthomonas_fragariae_LMG25863_v120607_concatenated_WGS_project_2630
Xanthomonas_fragariae_LMG25863_v120607_concatenated_WGS_project_2632
Xanthomonas_fragariae_LMG25863_v120607_concatenated_WGS_project_2639
Xanthomonas_fragariae_LMG25863_v120607_concatenated_WGS_project_2640
Xanthomonas_fragariae_LMG25863_v120607_concatenated_WGS_project_2643
Xanthomonas_fragariae_LMG25863_v120607_concatenated_WGS_project_2649
Xanthomonas_fragariae_LMG25863_v120607_concatenated_WGS_project_2650
Xanthomonas_fragariae_LMG25863_v120607_concatenated_WGS_project_2651
Xanthomonas_fragariae_LMG25863_v120607_concatenated_WGS_project_2656
Xanthomonas_fragariae_LMG25863_v120607_concatenated_WGS_project_2657
Xanthomonas_fragariae_LMG25863_v120607_concatenated_WGS_project_2673
Xanthomonas_fragariae_LMG25863_v120607_concatenated_WGS_project_2674
Xanthomonas_fragariae_LMG25863_v120607_concatenated_WGS_project_2678
Xanthomonas_fragariae_LMG25863_v120607_concatenated_WGS_project_2680
Xanthomonas_fragariae_LMG25863_v120607_concatenated_WGS_project_2681
Xanthomonas_fragariae_LMG25863_v120607_concatenated_WGS_project_2682
Xanthomonas_fragariae_LMG25863_v120607_concatenated_WGS_project_2683
Xanthomonas_fragariae_LMG25863_v120607_concatenated_WGS_project_2684
Xanthomonas_fragariae_LMG25863_v120607_concatenated_WGS_project_2685
Xanthomonas_fragariae_LMG25863_v120607_concatenated_WGS_project_2687
Xanthomonas_fragariae_LMG25863_v120607_concatenated_WGS_project_2688
Xanthomonas_fragariae_LMG25863_v120607_concatenated_WGS_project_2690
Xanthomonas_fragariae_LMG25863_v120607_concatenated_WGS_project_2691
Xanthomonas_fragariae_LMG25863_v120607_concatenated_WGS_project_2693
Xanthomonas_fragariae_LMG25863_v120607_concatenated_WGS_project_2694
Xanthomonas_fragariae_LMG25863_v120607_concatenated_WGS_project_2698
Xanthomonas_fragariae_LMG25863_v120607_concatenated_WGS_project_2699
Xanthomonas_fragariae_LMG25863_v120607_concatenated_WGS_project_2700
Xanthomonas_fragariae_LMG25863_v120607_concatenated_WGS_project_2711
Xanthomonas_fragariae_LMG25863_v120607_concatenated_WGS_project_2717
Xanthomonas_fragariae_LMG25863_v120607_concatenated_WGS_project_2755
Xanthomonas_fragariae_LMG25863_v120607_concatenated_WGS_project_2762
Xanthomonas_fragariae_LMG25863_v120607_concatenated_WGS_project_2763
Xanthomonas_fragariae_LMG25863_v120607_concatenated_WGS_project_2772
Xanthomonas_fragariae_LMG25863_v120607_concatenated_WGS_project_2774
Xanthomonas_fragariae_LMG25863_v120607_concatenated_WGS_project_2776
Xanthomonas_fragariae_LMG25863_v120607_concatenated_WGS_project_2777
Xanthomonas_fragariae_LMG25863_v120607_concatenated_WGS_project_2778
Xanthomonas_fragariae_LMG25863_v120607_concatenated_WGS_project_2779
Xanthomonas_fragariae_LMG25863_v120607_concatenated_WGS_project_2780
Xanthomonas_fragariae_LMG25863_v120607_concatenated_WGS_project_2781
Xanthomonas_fragariae_LMG25863_v120607_concatenated_WGS_project_2782
Xanthomonas_fragariae_LMG25863_v120607_concatenated_WGS_project_2783
Xanthomonas_fragariae_LMG25863_v120607_concatenated_WGS_project_2784
Xanthomonas_fragariae_LMG25863_v120607_concatenated_WGS_project_2785
Xanthomonas_fragariae_LMG25863_v120607_concatenated_WGS_project_2786
Xanthomonas_fragariae_LMG25863_v120607_concatenated_WGS_project_2787
Xanthomonas_fragariae_LMG25863_v120607_concatenated_WGS_project_2788
Xanthomonas_fragariae_LMG25863_v120607_concatenated_WGS_project_2789
Xanthomonas_fragariae_LMG25863_v120607_concatenated_WGS_project_2791
Xanthomonas_fragariae_LMG25863_v120607_concatenated_WGS_project_2792
Xanthomonas_fragariae_LMG25863_v120607_concatenated_WGS_project_2797
Xanthomonas_fragariae_LMG25863_v120607_concatenated_WGS_project_2800
Xanthomonas_fragariae_LMG25863_v120607_concatenated_WGS_project_2802
Xanthomonas_fragariae_LMG25863_v120607_concatenated_WGS_project_2803
Xanthomonas_fragariae_LMG25863_v120607_concatenated_WGS_project_2806
Xanthomonas_fragariae_LMG25863_v120607_concatenated_WGS_project_2807
Xanthomonas_fragariae_LMG25863_v120607_concatenated_WGS_project_2810
Xanthomonas_fragariae_LMG25863_v120607_concatenated_WGS_project_2812
Xanthomonas_fragariae_LMG25863_v120607_concatenated_WGS_project_2818
Xanthomonas_fragariae_LMG25863_v120607_concatenated_WGS_project_2819
Xanthomonas_fragariae_LMG25863_v120607_concatenated_WGS_project_2822
Xanthomonas_fragariae_LMG25863_v120607_concatenated_WGS_project_2825
Xanthomonas_fragariae_LMG25863_v120607_concatenated_WGS_project_2827
Xanthomonas_fragariae_LMG25863_v120607_concatenated_WGS_project_2828
Xanthomonas_fragariae_LMG25863_v120607_concatenated_WGS_project_2831
Xanthomonas_fragariae_LMG25863_v120607_concatenated_WGS_project_2833
Xanthomonas_fragariae_LMG25863_v120607_concatenated_WGS_project_2840
Xanthomonas_fragariae_LMG25863_v120607_concatenated_WGS_project_2844
Xanthomonas_fragariae_LMG25863_v120607_concatenated_WGS_project_2847
Xanthomonas_fragariae_LMG25863_v120607_concatenated_WGS_project_2849
Xanthomonas_fragariae_LMG25863_v120607_concatenated_WGS_project_2853
Xanthomonas_fragariae_LMG25863_v120607_concatenated_WGS_project_2856
Xanthomonas_fragariae_LMG25863_v120607_concatenated_WGS_project_2858
Xanthomonas_fragariae_LMG25863_v120607_concatenated_WGS_project_2860
Xanthomonas_fragariae_LMG25863_v120607_concatenated_WGS_project_2868
Xanthomonas_fragariae_LMG25863_v120607_concatenated_WGS_project_2871
Xanthomonas_fragariae_LMG25863_v120607_concatenated_WGS_project_2880
Xanthomonas_fragariae_LMG25863_v120607_concatenated_WGS_project_2893
Xanthomonas_fragariae_LMG25863_v120607_concatenated_WGS_project_2894
Xanthomonas_fragariae_LMG25863_v120607_concatenated_WGS_project_2903
Xanthomonas_fragariae_LMG25863_v120607_concatenated_WGS_project_2904
Xanthomonas_fragariae_LMG25863_v120607_concatenated_WGS_project_2920
Xanthomonas_fragariae_LMG25863_v120607_concatenated_WGS_project_2923
Xanthomonas_fragariae_LMG25863_v120607_concatenated_WGS_project_2935
Xanthomonas_fragariae_LMG25863_v120607_concatenated_WGS_project_2937
Xanthomonas_fragariae_LMG25863_v120607_concatenated_WGS_project_2948
Xanthomonas_fragariae_LMG25863_v120607_concatenated_WGS_project_2951
Xanthomonas_fragariae_LMG25863_v120607_concatenated_WGS_project_2952
Xanthomonas_fragariae_LMG25863_v120607_concatenated_WGS_project_2953
Xanthomonas_fragariae_LMG25863_v120607_concatenated_WGS_project_2954
Xanthomonas_fragariae_LMG25863_v120607_concatenated_WGS_project_2955
Xanthomonas_fragariae_LMG25863_v120607_concatenated_WGS_project_2956
Xanthomonas_fragariae_LMG25863_v120607_concatenated_WGS_project_2971
Xanthomonas_fragariae_LMG25863_v120607_concatenated_WGS_project_2972
Xanthomonas_fragariae_LMG25863_v120607_concatenated_WGS_project_2975
Xanthomonas_fragariae_LMG25863_v120607_concatenated_WGS_project_2976
Xanthomonas_fragariae_LMG25863_v120607_concatenated_WGS_project_2980
Xanthomonas_fragariae_LMG25863_v120607_concatenated_WGS_project_2981
Xanthomonas_fragariae_LMG25863_v120607_concatenated_WGS_project_2982
Xanthomonas_fragariae_LMG25863_v120607_concatenated_WGS_project_2986
Xanthomonas_fragariae_LMG25863_v120607_concatenated_WGS_project_2987
Xanthomonas_fragariae_LMG25863_v120607_concatenated_WGS_project_2988
Xanthomonas_fragariae_LMG25863_v120607_concatenated_WGS_project_2991
Xanthomonas_fragariae_LMG25863_v120607_concatenated_WGS_project_3005
Xanthomonas_fragariae_LMG25863_v120607_concatenated_WGS_project_3007
Xanthomonas_fragariae_LMG25863_v120607_concatenated_WGS_project_3008
Xanthomonas_fragariae_LMG25863_v120607_concatenated_WGS_project_3009
Xanthomonas_fragariae_LMG25863_v120607_concatenated_WGS_project_3011
Xanthomonas_fragariae_LMG25863_v120607_concatenated_WGS_project_3012
Xanthomonas_fragariae_LMG25863_v120607_concatenated_WGS_project_3017
Xanthomonas_fragariae_LMG25863_v120607_concatenated_WGS_project_3018
Xanthomonas_fragariae_LMG25863_v120607_concatenated_WGS_project_3022
Xanthomonas_fragariae_LMG25863_v120607_concatenated_WGS_project_3032
Xanthomonas_fragariae_LMG25863_v120607_concatenated_WGS_project_3035
Xanthomonas_fragariae_LMG25863_v120607_concatenated_WGS_project_3037
Xanthomonas_fragariae_LMG25863_v120607_concatenated_WGS_project_3038
Xanthomonas_fragariae_LMG25863_v120607_concatenated_WGS_project_3040
Xanthomonas_fragariae_LMG25863_v120607_concatenated_WGS_project_3041
Xanthomonas_fragariae_LMG25863_v120607_concatenated_WGS_project_3042
Xanthomonas_fragariae_LMG25863_v120607_concatenated_WGS_project_3043
Xanthomonas_fragariae_LMG25863_v120607_concatenated_WGS_project_3044
Xanthomonas_fragariae_LMG25863_v120607_concatenated_WGS_project_3051
Xanthomonas_fragariae_LMG25863_v120607_concatenated_WGS_project_3052
Xanthomonas_fragariae_LMG25863_v120607_concatenated_WGS_project_3054
Xanthomonas_fragariae_LMG25863_v120607_concatenated_WGS_project_3055
Xanthomonas_fragariae_LMG25863_v120607_concatenated_WGS_project_3057
Xanthomonas_fragariae_LMG25863_v120607_concatenated_WGS_project_3061
Xanthomonas_fragariae_LMG25863_v120607_concatenated_WGS_project_3063
Xanthomonas_fragariae_LMG25863_v120607_concatenated_WGS_project_3069
Xanthomonas_fragariae_LMG25863_v120607_concatenated_WGS_project_3070
Xanthomonas_fragariae_LMG25863_v120607_concatenated_WGS_project_3075
Xanthomonas_fragariae_LMG25863_v120607_concatenated_WGS_project_3076
Xanthomonas_fragariae_LMG25863_v120607_concatenated_WGS_project_3078
Xanthomonas_fragariae_LMG25863_v120607_concatenated_WGS_project_3084
Xanthomonas_fragariae_LMG25863_v120607_concatenated_WGS_project_3091
Xanthomonas_fragariae_LMG25863_v120607_concatenated_WGS_project_3094
Xanthomonas_fragariae_LMG25863_v120607_concatenated_WGS_project_3096
Xanthomonas_fragariae_LMG25863_v120607_concatenated_WGS_project_3099
Xanthomonas_fragariae_LMG25863_v120607_concatenated_WGS_project_3105
Xanthomonas_fragariae_LMG25863_v120607_concatenated_WGS_project_3108
Xanthomonas_fragariae_LMG25863_v120607_concatenated_WGS_project_3111
Xanthomonas_fragariae_LMG25863_v120607_concatenated_WGS_project_3114
Xanthomonas_fragariae_LMG25863_v120607_concatenated_WGS_project_3122
Xanthomonas_fragariae_LMG25863_v120607_concatenated_WGS_project_3143
Xanthomonas_fragariae_LMG25863_v120607_concatenated_WGS_project_3155
Xanthomonas_fragariae_LMG25863_v120607_concatenated_WGS_project_3168
Xanthomonas_fragariae_LMG25863_v120607_concatenated_WGS_project_3173
Xanthomonas_fragariae_LMG25863_v120607_concatenated_WGS_project_3179
Xanthomonas_fragariae_LMG25863_v120607_concatenated_WGS_project_3186
Xanthomonas_fragariae_LMG25863_v120607_concatenated_WGS_project_3187
Xanthomonas_fragariae_LMG25863_v120607_concatenated_WGS_project_3189
Xanthomonas_fragariae_LMG25863_v120607_concatenated_WGS_project_3190
Xanthomonas_fragariae_LMG25863_v120607_concatenated_WGS_project_3196
Xanthomonas_fragariae_LMG25863_v120607_concatenated_WGS_project_3204
Xanthomonas_fragariae_LMG25863_v120607_concatenated_WGS_project_3205
Xanthomonas_fragariae_LMG25863_v120607_concatenated_WGS_project_3214
Xanthomonas_fragariae_LMG25863_v120607_concatenated_WGS_project_3215
Xanthomonas_fragariae_LMG25863_v120607_concatenated_WGS_project_3229
Xanthomonas_fragariae_LMG25863_v120607_concatenated_WGS_project_3235
Xanthomonas_fragariae_LMG25863_v120607_concatenated_WGS_project_3242
Xanthomonas_fragariae_LMG25863_v120607_concatenated_WGS_project_3243
Xanthomonas_fragariae_LMG25863_v120607_concatenated_WGS_project_3244
Xanthomonas_fragariae_LMG25863_v120607_concatenated_WGS_project_3256
Xanthomonas_fragariae_LMG25863_v120607_concatenated_WGS_project_3269
Xanthomonas_fragariae_LMG25863_v120607_concatenated_WGS_project_3273
Xanthomonas_fragariae_LMG25863_v120607_concatenated_WGS_project_3276
Xanthomonas_fragariae_LMG25863_v120607_concatenated_WGS_project_3277
Xanthomonas_fragariae_LMG25863_v120607_concatenated_WGS_project_3286
Xanthomonas_fragariae_LMG25863_v120607_concatenated_WGS_project_3303
Xanthomonas_fragariae_LMG25863_v120607_concatenated_WGS_project_3305
Xanthomonas_fragariae_LMG25863_v120607_concatenated_WGS_project_3307
Xanthomonas_fragariae_LMG25863_v120607_concatenated_WGS_project_3309
Xanthomonas_fragariae_LMG25863_v120607_concatenated_WGS_project_3314
Xanthomonas_fragariae_LMG25863_v120607_concatenated_WGS_project_3315
Xanthomonas_fragariae_LMG25863_v120607_concatenated_WGS_project_3317
Xanthomonas_fragariae_LMG25863_v120607_concatenated_WGS_project_3318
Xanthomonas_fragariae_LMG25863_v120607_concatenated_WGS_project_3319
Xanthomonas_fragariae_LMG25863_v120607_concatenated_WGS_project_3321
Xanthomonas_fragariae_LMG25863_v120607_concatenated_WGS_project_3322
Xanthomonas_fragariae_LMG25863_v120607_concatenated_WGS_project_3325
Xanthomonas_fragariae_LMG25863_v120607_concatenated_WGS_project_3340
Xanthomonas_fragariae_LMG25863_v120607_concatenated_WGS_project_3347
Xanthomonas_fragariae_LMG25863_v120607_concatenated_WGS_project_3354
Xanthomonas_fragariae_LMG25863_v120607_concatenated_WGS_project_3355
Xanthomonas_fragariae_LMG25863_v120607_concatenated_WGS_project_3356
Xanthomonas_fragariae_LMG25863_v120607_concatenated_WGS_project_3357
Xanthomonas_fragariae_LMG25863_v120607_concatenated_WGS_project_3362
Xanthomonas_fragariae_LMG25863_v120607_concatenated_WGS_project_3370
Xanthomonas_fragariae_LMG25863_v120607_concatenated_WGS_project_3372
Xanthomonas_fragariae_LMG25863_v120607_concatenated_WGS_project_3373
Xanthomonas_fragariae_LMG25863_v120607_concatenated_WGS_project_3374
Xanthomonas_fragariae_LMG25863_v120607_concatenated_WGS_project_3394
Xanthomonas_fragariae_LMG25863_v120607_concatenated_WGS_project_3395
Xanthomonas_fragariae_LMG25863_v120607_concatenated_WGS_project_3397
Xanthomonas_fragariae_LMG25863_v120607_concatenated_WGS_project_3400
Xanthomonas_fragariae_LMG25863_v120607_concatenated_WGS_project_3406
Xanthomonas_fragariae_LMG25863_v120607_concatenated_WGS_project_3412
Xanthomonas_fragariae_LMG25863_v120607_concatenated_WGS_project_3414
Xanthomonas_fragariae_LMG25863_v120607_concatenated_WGS_project_3421
Xanthomonas_fragariae_LMG25863_v120607_concatenated_WGS_project_3422
Xanthomonas_fragariae_LMG25863_v120607_concatenated_WGS_project_3439
Xanthomonas_fragariae_LMG25863_v120607_concatenated_WGS_project_3440
Xanthomonas_fragariae_LMG25863_v120607_concatenated_WGS_project_3441
Xanthomonas_fragariae_LMG25863_v120607_concatenated_WGS_project_3446
Xanthomonas_fragariae_LMG25863_v120607_concatenated_WGS_project_3447
Xanthomonas_fragariae_LMG25863_v120607_concatenated_WGS_project_3448
Xanthomonas_fragariae_LMG25863_v120607_concatenated_WGS_project_3449
Xanthomonas_fragariae_LMG25863_v120607_concatenated_WGS_project_3453
Xanthomonas_fragariae_LMG25863_v120607_concatenated_WGS_project_3454
Xanthomonas_fragariae_LMG25863_v120607_concatenated_WGS_project_3461
Xanthomonas_fragariae_LMG25863_v120607_concatenated_WGS_project_3462
Xanthomonas_fragariae_LMG25863_v120607_concatenated_WGS_project_3474
Xanthomonas_fragariae_LMG25863_v120607_concatenated_WGS_project_3476
Xanthomonas_fragariae_LMG25863_v120607_concatenated_WGS_project_3477
Xanthomonas_fragariae_LMG25863_v120607_concatenated_WGS_project_3478
Xanthomonas_fragariae_LMG25863_v120607_concatenated_WGS_project_3479
Xanthomonas_fragariae_LMG25863_v120607_concatenated_WGS_project_3480
Xanthomonas_fragariae_LMG25863_v120607_concatenated_WGS_project_3482
Xanthomonas_fragariae_LMG25863_v120607_concatenated_WGS_project_3509
Xanthomonas_fragariae_LMG25863_v120607_concatenated_WGS_project_3512
Xanthomonas_fragariae_LMG25863_v120607_concatenated_WGS_project_3513
Xanthomonas_fragariae_LMG25863_v120607_concatenated_WGS_project_3514
Xanthomonas_fragariae_LMG25863_v120607_concatenated_WGS_project_3516
Xanthomonas_fragariae_LMG25863_v120607_concatenated_WGS_project_3517
Xanthomonas_fragariae_LMG25863_v120607_concatenated_WGS_project_3519
Xanthomonas_fragariae_LMG25863_v120607_concatenated_WGS_project_3520
Xanthomonas_fragariae_LMG25863_v120607_concatenated_WGS_project_3522
Xanthomonas_fragariae_LMG25863_v120607_concatenated_WGS_project_3528
Xanthomonas_fragariae_LMG25863_v120607_concatenated_WGS_project_3530
Xanthomonas_fragariae_LMG25863_v120607_concatenated_WGS_project_3531
Xanthomonas_fragariae_LMG25863_v120607_concatenated_WGS_project_3534
Xanthomonas_fragariae_LMG25863_v120607_concatenated_WGS_project_3552
Xanthomonas_fragariae_LMG25863_v120607_concatenated_WGS_project_3559
Xanthomonas_fragariae_LMG25863_v120607_concatenated_WGS_project_3572
Xanthomonas_fragariae_LMG25863_v120607_concatenated_WGS_project_3573
Xanthomonas_fragariae_LMG25863_v120607_concatenated_WGS_project_3574
Xanthomonas_fragariae_LMG25863_v120607_concatenated_WGS_project_3588
Xanthomonas_fragariae_LMG25863_v120607_concatenated_WGS_project_3589
Xanthomonas_fragariae_LMG25863_v120607_concatenated_WGS_project_3608
Xanthomonas_fragariae_LMG25863_v120607_concatenated_WGS_project_3610
Xanthomonas_fragariae_LMG25863_v120607_concatenated_WGS_project_3612
Xanthomonas_fragariae_LMG25863_v120607_concatenated_WGS_project_3613
Xanthomonas_fragariae_LMG25863_v120607_concatenated_WGS_project_3621
Xanthomonas_fragariae_LMG25863_v120607_concatenated_WGS_project_3627
Xanthomonas_fragariae_LMG25863_v120607_concatenated_WGS_project_3628
Xanthomonas_fragariae_LMG25863_v120607_concatenated_WGS_project_3629
Xanthomonas_fragariae_LMG25863_v120607_concatenated_WGS_project_3631
Xanthomonas_fragariae_LMG25863_v120607_concatenated_WGS_project_3632
Xanthomonas_fragariae_LMG25863_v120607_concatenated_WGS_project_3633
Xanthomonas_fragariae_LMG25863_v120607_concatenated_WGS_project_3634
Xanthomonas_fragariae_LMG25863_v120607_concatenated_WGS_project_3635
Xanthomonas_fragariae_LMG25863_v120607_concatenated_WGS_project_3638
Xanthomonas_fragariae_LMG25863_v120607_concatenated_WGS_project_3639
Xanthomonas_fragariae_LMG25863_v120607_concatenated_WGS_project_3640
Xanthomonas_fragariae_LMG25863_v120607_concatenated_WGS_project_3641
Xanthomonas_fragariae_LMG25863_v120607_concatenated_WGS_project_3648
Xanthomonas_fragariae_LMG25863_v120607_concatenated_WGS_project_3657
Xanthomonas_fragariae_LMG25863_v120607_concatenated_WGS_project_3674
Xanthomonas_fragariae_LMG25863_v120607_concatenated_WGS_project_3675
Xanthomonas_fragariae_LMG25863_v120607_concatenated_WGS_project_3678
Xanthomonas_fragariae_LMG25863_v120607_concatenated_WGS_project_3685
Xanthomonas_fragariae_LMG25863_v120607_concatenated_WGS_project_3686
Xanthomonas_fragariae_LMG25863_v120607_concatenated_WGS_project_3687
Xanthomonas_fragariae_LMG25863_v120607_concatenated_WGS_project_3688
Xanthomonas_fragariae_LMG25863_v120607_concatenated_WGS_project_3689
Xanthomonas_fragariae_LMG25863_v120607_concatenated_WGS_project_3693
Xanthomonas_fragariae_LMG25863_v120607_concatenated_WGS_project_3694
Xanthomonas_fragariae_LMG25863_v120607_concatenated_WGS_project_3695
Xanthomonas_fragariae_LMG25863_v120607_concatenated_WGS_project_3696
Xanthomonas_fragariae_LMG25863_v120607_concatenated_WGS_project_3698
Xanthomonas_fragariae_LMG25863_v120607_concatenated_WGS_project_3702
Xanthomonas_fragariae_LMG25863_v120607_concatenated_WGS_project_3703
Xanthomonas_fragariae_LMG25863_v120607_concatenated_WGS_project_3708
Xanthomonas_fragariae_LMG25863_v120607_concatenated_WGS_project_3714
Xanthomonas_fragariae_LMG25863_v120607_concatenated_WGS_project_3715
Xanthomonas_fragariae_LMG25863_v120607_concatenated_WGS_project_3716
Xanthomonas_fragariae_LMG25863_v120607_concatenated_WGS_project_3717
Xanthomonas_fragariae_LMG25863_v120607_concatenated_WGS_project_3718
[truncated: 6,162 more rows]
