# Supplementary material for: Draft genome sequence of Xanthomonas fragariae reveals reductive evolution and distinct virulence-related gene content
Source: BMC Genomics. 2013 Nov 25;14(1):829. doi: 10.1186/1471-2164-14-829 (PMC4046712; doi:10.1186/1471-2164-14-829)
Supplement: Supplementary file 2 — Additional file 2: Table S2: TonB-dependent transporters. Occurrence of TonB-dependent transporters among the 26 studied Xanthomonas genomes. The 100 reference protein sequences are listed in the table rows, with the name of the genome they were retrieved from and their Genbank locus tags indicated in the first two columns. The remaining columns show the occurrence of homologs of each reference protein among the 26 genomes. “2”: two homologs present; “1”: one homolog present, “0”: no homolog found, “ΨT”: coding DNA sequence encountered, but protein believed inactive due to truncation;” ΨF”: coding DNA sequence encountered, but protein believed inactive due to frameshift, “Seq”: coding DNA sequence truncated due to incomplete genome-assembly; functional protein assumed present during further processing of data. Underlined entries were not annotated in Genbank, and were retrieved using nucleotide blast queries. (XLSX 21 KB) [file 12864_2012_5536_MOESM2_ESM.xlsx]

## Sheet: Blad1
Reference retrieved from	Reference Locus	X. fragariae LMG 25863	X. campestris campestris ATCC 33913	X. campestris campestris 8004	X. campestris campestris B100	X. campestris raphani 756C	X. gardneri ATCC 19865	X. vesicatoria ATCC 35937	X. arboricola LMG 19145	X. arboricola LMG 19146	X. arboricola pruni LMG 25862	X. euvesicatoria 85-10	X. perforans 91-118	X. axonopodis citrumelonis F1	X. citri citri 306	X. axonopodis punicae LMG 859	X. citri mangiferaeindicae LMG 941	X. fuscans aurantifolii ICPB11122	X. fuscans aurantifolii ICPB10535	X. vasicola vasculorum NCPPB 702	X. vasicola musacearum NCPPB 4381	X. oryzae oryzae PXO99A	X. oryzae oryzae KACC 10331	X. oryzae oryzae MAFF311018	X. oryzae oryzicola BLS256	X. sacchari NCPPB 4393	X. albilineans GPE PC73
X. campestris campestris ATCC 33913	[Genbank:NP_635445]	1	1	1	1	0	1	1	0	1	1	1	1	1	1	1	1	1	1	1	1	1	1	1	1	0	0
X. campestris campestris ATCC 33913	[Genbank:NP_635493]	0	1	1	1	1	1	1	1	1	1	1	1	1	1	1	1	1	1	1	1	1	1	1	1	1	0
X. campestris campestris ATCC 33913	[Genbank:NP_635514]	0	1	1	1	1	1	1	1	1	1	1	1	1	1	1	1	1	1	1	1	ΨT	ΨT	ΨT	0	1	0
X. campestris campestris ATCC 33913	[Genbank:NP_635515]	0	1	1	1	1	1	1	1	1	0	0	0	0	0	0	0	0	0	0	0	0	0	0	0	0	0
X. campestris campestris ATCC 33913	[Genbank:NP_635553]	0	1	1	1	1	1	1	1	1	1	1	1	1	1	1	1	1	1	1	1	ΨT	ΨT	ΨT	1	1	0
X. campestris campestris ATCC 33913	[Genbank:NP_635788]	0	1	1	1	1	0	0	0	0	0	0	0	0	0	0	0	0	0	0	0	0	0	0	0	0	0
X. campestris campestris ATCC 33913	[Genbank:NP_635791]	0	1	1	1	1	0	0	0	0	0	0	0	0	0	0	0	0	0	0	0	0	0	0	0	0	0
X. campestris campestris ATCC 33913	[Genbank:NP_635923]	ΨT	1	1	1	1	1	1	1	1	1	1	1	1	1	1	1	1	1	1	1	ΨT	ΨT	ΨT	1	1	1
X. campestris campestris ATCC 33913	[Genbank:NP_636066]	0	1	1	1	1	1	1	1	0	1	1	1	1	0	1	1	1	1	1	1	1	1	1	1	1	0
X. campestris campestris ATCC 33913	[Genbank:NP_636150]	0	1	1	1	1	0	1	0	0	0	1	1	1	1	1	1	1	1	1	ΨF	1	1	1	1	1	0
X. campestris campestris ATCC 33913	[Genbank:NP_636159]	ΨT	1	1	1	1	1	1	1	1	1	1	1	1	1	1	1	1	1	1	1	0	0	0	0	1	1
X. campestris campestris ATCC 33913	[Genbank:NP_636332]	1	1	1	1	1	1	1	1	1	1	1	1	1	1	1	1	1	1	1	ΨF	1	1	1	1	1	1
X. campestris campestris ATCC 33913	[Genbank:NP_636412]	1	1	1	1	1	1	1	1	1	1	1	1	1	1	1	1	1	1	1	1	1	1	1	1	1	1
X. campestris campestris ATCC 33913	[Genbank:NP_636416]	0	1	1	1	1	1	1	1	1	1	1	1	1	1	1	1	1	1	1	1	1	1	1	1	1	1
X. campestris campestris ATCC 33913	[Genbank:NP_636553]	0	1	1	1	1	1	1	1	1	1	1	1	1	1	1	1	1	1	0	0	0	0	0	0	1	0
X. campestris campestris ATCC 33913	[Genbank:NP_636632]	0	1	1	1	1	1	1	1	1	1	1	1	1	1	1	1	1	1	1	1	ΨT	ΨT	ΨT	0	1	0
X. campestris campestris ATCC 33913	[Genbank:NP_636714]	0	1	1	1	1	0	0	0	0	0	0	0	0	0	0	0	0	0	0	0	0	0	0	0	0	0
X. campestris campestris ATCC 33913	[Genbank:NP_636765]	1	1	1	1	1	1	1	1	1	1	ΨF	1	1	1	1	1	1	1	1	1	1	1	1	1	0	0
X. campestris campestris ATCC 33913	[Genbank:NP_637089]	ΨT	1	1	1	1	1	1	0	0	1	ΨT	0	0	0	0	0	0	0	0	0	0	0	0	0	0	0
X. campestris campestris ATCC 33913	[Genbank:NP_637116]	0	1	1	1	1	1	1	1	1	1	ΨT	1	1	1	1	1	1	1	1	1	0	0	0	0	1	1
X. campestris campestris ATCC 33913	[Genbank:NP_637257]	0	1	1	1	1	1	1	ΨT	1	ΨT	1	1	1	1	ΨT	1	1	ΨF	1	1	1	1	1	1	1	0
X. campestris campestris ATCC 33913	[Genbank:NP_637355]	1	1	1	1	1	0	0	0	0	0	1	1	1	1	1	1	1	1	1	ΨF	0	0	0	0	0	0
X. campestris campestris ATCC 33913	[Genbank:NP_637411]	0	1	1	1	1	0	0	0	0	0	0	0	0	0	0	0	0	0	0	0	0	0	0	0	1	1
X. campestris campestris ATCC 33913	[Genbank:NP_637564]	1	1	1	1	1	1	1	1	1	1	1	1	1	1	1	1	1	1	1	1	1	ΨF	1	1	1	0
X. campestris campestris ATCC 33913	[Genbank:NP_637739]	0	1	1	1	1	1	1	1	1	1	1	1	1	1	1	1	1	1	1	1	ΨT	ΨT	ΨT	1	0	0
X. campestris campestris ATCC 33913	[Genbank:NP_637749]	1	1	1	1	1	1	1	1	1	ΨF	1	1	1	1	ΨT	1	1	1	1	1	ΨT	ΨT	ΨT	1	1	1
X. campestris campestris ATCC 33913	[Genbank:NP_637754]	1	1	1	1	0	0	0	0	0	ΨT	1	1	1	1	1	1	1	1	1	1	1	1	1	1	1	1
X. campestris campestris ATCC 33913	[Genbank:NP_637821]	0	1	1	1	1	0	1	1	1	1	1	1	1	1	0	0	0	0	0	0	0	0	0	0	1	0
X. campestris campestris ATCC 33913	[Genbank:NP_637847]	1	1	1	1	1	0	1	1	1	1	1	1	1	1	1	1	1	1	1	1	1	1	1	1	1	1
X. campestris campestris ATCC 33913	[Genbank:NP_637920]	0	1	1	1	1	1	1	1	1	ΨF	1	1	1	1	1	1	1	1	1	Seq	0	0	0	0	0	0
X. campestris campestris ATCC 33913	[Genbank:NP_637921]	1	1	1	1	1	1	1	1	1	1	0	1	1	1	0	1	1	0	1	ΨT	0	0	0	0	0	1
X. campestris campestris ATCC 33913	[Genbank:NP_638006]	1	1	1	1	1	1	1	1	1	1	1	1	1	1	1	1	1	Seq	1	1	ΨT	ΨT	ΨT	1	1	0
X. campestris campestris ATCC 33913	[Genbank:NP_638013]	ΨF	1	1	1	1	1	ΨT	1	1	1	1	1	1	1	1	1	1	1	1	1	1	1	1	1	1	0
X. campestris campestris ATCC 33913	[Genbank:NP_638120]	1	1	1	1	1	1	1	1	1	1	1	1	1	1	1	1	1	1	1	1	0	0	0	0	0	0
X. campestris campestris ATCC 33913	[Genbank:NP_638176]	0	1	1	1	1	1	1	1	1	0	1	1	1	1	1	1	1	1	1	1	1	1	1	1	1	1
X. campestris campestris ATCC 33913	[Genbank:NP_638215]	0	1	1	1	1	0	0	1	0	0	0	1	1	0	0	0	0	0	0	0	0	0	0	0	0	0
X. campestris campestris ATCC 33913	[Genbank:NP_638235]	1	1	1	1	1	1	1	1	1	1	1	1	1	1	1	1	1	1	1	Seq	1	1	1	1	1	1
X. campestris campestris ATCC 33913	[Genbank:NP_638292]	0	1	1	1	1	1	1	1	1	1	1	2	1	1	1	1	1	1	1	1	1	1	1	1	1	0
X. campestris campestris ATCC 33913	[Genbank:NP_638383]	0	1	1	1	1	1	1	1	1	1	1	1	1	1	1	1	1	1	0	0	0	0	0	0	1	0
X. campestris campestris ATCC 33913	[Genbank:NP_638390]	1	1	1	1	1	1	1	1	1	1	1	1	1	1	1	1	1	1	1	1	1	1	1	1	1	0
X. campestris campestris ATCC 33913	[Genbank:NP_638392]	1	1	1	1	1	1	2	1	1	1	1	1	1	1	1	1	1	1	1	1	1	1	1	1	1	0
X. campestris campestris ATCC 33913	[Genbank:NP_638393]	1	1	1	1	1	1	1	1	1	1	1	1	1	1	1	1	1	1	1	1	1	1	1	1	1	1
X. campestris campestris ATCC 33913	[Genbank:NP_638397]	1	1	1	1	1	1	1	1	1	1	1	1	1	1	1	1	1	1	1	1	1	1	1	1	1	1
X. campestris campestris ATCC 33913	[Genbank:NP_638414]	1	1	1	1	1	1	ΨF	1	1	1	1	1	1	1	1	1	1	1	0	0	1	1	1	1	0	0
X. campestris campestris ATCC 33913	[Genbank:NP_638426]	1	1	1	1	1	ΨT	1	1	1	1	1	1	1	1	1	1	1	1	1	1	1	1	1	1	1	1
X. campestris campestris ATCC 33913	[Genbank:NP_638507]	0	1	1	1	1	1	1	1	1	1	ΨF	1	1	1	1	1	1	1	1	ΨT	0	0	0	0	0	0
X. campestris campestris ATCC 33913	[Genbank:NP_638523]	1	1	1	1	1	1	1	1	1	1	1	1	1	1	1	1	1	1	1	1	1	1	1	1	1	1
X. campestris campestris ATCC 33913	[Genbank:NP_638555]	0	1	1	1	1	1	1	1	1	1	ΨF	1	1	1	1	1	1	1	1	1	1	1	1	1	1	1
X. campestris campestris ATCC 33913	[Genbank:NP_638625]	0	1	1	1	1	1	1	1	1	1	1	1	1	1	0	0	1	1	1	1	ΨT	ΨT	ΨT	ΨT	0	0
X. campestris campestris ATCC 33913	[Genbank:NP_638662]	1	1	1	0	1	1	1	0	1	1	0	0	0	0	0	0	0	0	1	1	1	1	1	1	0	0
X. campestris campestris ATCC 33913	[Genbank:NP_638704]	1	1	1	1	1	1	1	1	1	1	1	1	1	1	1	1	1	1	1	ΨF	1	1	1	1	1	1
X. campestris campestris ATCC 33913	[Genbank:NP_638751]	0	1	1	1	1	ΨT	1	1	1	1	1	1	1	1	seq	1	1	Seq	1	1	0	0	0	ΨT	1	1
X. campestris campestris ATCC 33913	[Genbank:NP_638754]	0	1	1	1	1	1	1	1	1	1	1	1	1	1	1	1	1	1	ΨT	ΨT	ΨT	ΨT	ΨT	ΨT	0	1
X. campestris campestris ATCC 33913	[Genbank:NP_638773]	0	1	1	1	1	1	1	1	1	1	1	1	1	1	1	1	1	1	0	0	0	0	0	0	0	0
X. campestris campestris ATCC 33913	[Genbank:NP_638820]	0	1	1	1	1	1	1	1	1	1	1	1	1	1	1	1	1	1	0	0	0	0	0	0	1	0
X. campestris campestris ATCC 33913	[Genbank:NP_638864]	0	1	1	1	1	0	0	0	0	0	0	0	0	0	0	0	0	0	0	0	0	0	0	0	0	0
X. campestris campestris ATCC 33913	[Genbank:NP_638941]	0	1	1	1	1	1	0	1	1	1	0	0	0	0	0	0	0	0	0	0	0	0	0	0	0	0
X. campestris campestris ATCC 33913	[Genbank:NP_638981]	0	1	1	1	1	0	0	0	0	0	0	0	0	0	0	0	0	0	0	0	0	0	0	0	0	0
X. campestris campestris ATCC 33913	[Genbank:NP_639060]	1	1	1	1		1	1	0	1	1	1	1	1	1	1	1	1	1	Seq	1	1	1	1	1	0	0
X. campestris campestris ATCC 33913	[Genbank:NP_639302]	ΨT	1	1	1	1	1	1	1	1	1	1	1	1	1	ΨT	ΨT	1	1	1	1	1	1	1	ΨT	0	0
X. campestris campestris ATCC 33913	[Genbank:NP_639391]	0	1	1	1	1	ΨT	0	0	1	0	0	0	0	0	0	0	0	0	0	0	0	0	0	0	0	0
X. campestris campestris ATCC 33913	[Genbank:NP_639459]	0	1	1	1	1	1	1	1	1	1	1	1	1	1	0	1	1	1	1	1	1	1	1	1	0	1
X. campestris campestris ATCC 33913	[Genbank:NP_639470]	0	1	1	1	1	0	1	1	1	1	1	1	1	1	1	1	1	1	1	1	1	1	1	1	0	0
X. campestris campestris ATCC 33913	[Genbank:NP_639471]	ΨT	1	1	1	1	1	1	1	1	1	ΨF	1	1	1	1	1	1	1	1	1	1	1	1	1	1	1
X. campestris campestris ATCC 33913	[Genbank:NP_639496]	0	1	1	1	1	1	0	0	1	1	0	0	0	0	0	0	0	0	0	0	0	0	0	0	0	0
X. campestris campestris ATCC 33913	[Genbank:NP_639556]	0	1	1	1	1	0	1	0	0	0	1	1	1	0	0	0	0	0	0	0	0	0	0	0	0	0
X. campestris campestris ATCC 33913	[Genbank:NP_639569]	0	1	1	1	1	1	1	1	1	1	ΨF	1	1	1	1	1	1	1	1	1	ΨT	ΨT	ΨT	1	1	0
X. campestris campestris ATCC 33913	[Genbank:NP_639571]	0	1	1	1	1	0	0	0	0	0	0	0	0	0	0	0	0	0	0	0	0	0	0	0	0	0
X. fragariae LMG 25863	[Genbank:O1K_06422]	1	0	0	0	0	0	0	0	0	0	0	0	0	0	0	0	0	0	0	0	0	0	0	0	1	0
X. fragariae LMG 25863	[Genbank:O1K_11570]	1	0	0	0	0	0	1	1	1	1	ΨT	1	1	0	0	1	0	0	1	1	1	1	1	1	0	0
Xaf45 1599	[Genbank:]	0	0	0	0	0	0	0	1	1	0	0	0	0	0	0	0	0	0	0	0	0	0	0	0	0	0
Xaf 45 2283	[Genbank:]	0	0	0	0	0	0	0	1	1	1	0	0	0	0	0	0	0	0	0	0	0	0	0	0	0	0
Xaf 45 3926	[Genbank:]	0	0	0	0	0	0	0	1	1	0	0	0	0	0	0	0	0	0	0	0	0	0	0	0	0	0
Xaf45 3207	[Genbank:]	0	0	0	0	0	0	0	1	0	0	0	0	0	0	0	0	0	0	0	0	0	0	0	0	0	0
X. campestris campestris B100	[Genbank:YP_001901736]	0	ΨF	ΨF	1	1	ΨF	1	1	1	0	0	0	0	0	0	0	0	0	0	0	0	0	0	0	0	0
X. citri citri 306	[Genbank:NP_640647]	0	0	0	0	0	1	0	0	0	0	0	0	0	1	ΨF	1	1	1	0	0	0	0	0	0	1	1
X. citri citri 306	[Genbank:NP_641043]	0	0	0	0	0	0	1	1	0	0	1	1	1	1	1	1	1	1	0	0	0	0	0	0	0	0
X. citri citri 306	[Genbank:NP_641059]	0	0	0	0	0	1	0	1	1	1	0	0	0	1	1	1	1	1	1	1	1	1	1	1	1	0
X. citri citri 306	[Genbank:NP_642097]	1	ΨF	1	1	1	1	1	2	1	2	1	1	1	1	1	1	1	ΨT	1	1	0	0	0	0	0	0
X. citri citri 306	[Genbank:NP_642502]	0	0	0	0	0	0	0	0	0	0	0	0	0	1	0	0	0	0	0	0	0	0	0	0	1	0
X. citri citri 306	[Genbank:NP_643082]	0	0	1	1	1	0	0	0	0	0	0	0	1	1	1	1	1	1	1	1	1	1	1	1	0	0
X. citri citri 306	[Genbank:NP_643359]	0	0	0	0	0	0	0	0	0	0	0	0	0	1	1	0	0	1	0	0	0	0	0	0	0	0
X. citri citri 306	[Genbank:NP_643386]	0	0	0	0	0	1	0	0	1	1	0	0	0	1	0	1	1	1	0	0	0	0	0	0	1	0
X. citri citri 306	[Genbank:NP_643677]	ΨT	ΨF	ΨF	0	1	1	1	1	1	1	1	1	1	1	1	1	1	Seq	1	ΨT	0	0	0	0	1	0
X. citri citri 306	[Genbank:NP_643725]	0	ΨT	ΨT	ΨT	1	1	seq	1	1	1	1	1	1	1	1	1	1	1	1	ΨT	1	1	1	1	1	0
X. citri citri 306	[Genbank:NP_643751]	0	0	0	1	0	0	0	1	0	0	1	1	1	1	0	1	1	1	0	0	0	0	0	0	1	0
X. citri citri 306	[Genbank:NP_643755]	0	0	0	0	0	0	0	1	1	1	1	1	1	1	1	1	1	1	0	0	0	0	0	0	0	0
X. citri citri 306	[Genbank:NP_643805]	0	0	0	0	0	1	0	1	1	1	0	0	0	1	1	1	0	0	0	0	0	0	0	0	0	0
X. citri citri 306	[Genbank:NP_643836]	1	0	0	0	0	0	0	0	1	0	0	0	0	1	0	0	0	0	0	0	0	0	0	0	0	0
X. citri citri 306	[Genbank:NP_643920]	0	0	0	0	0	0	0	1	1	1	0	0	0	1	1	0	1	1	0	0	0	0	0	0	0	0
X. citri citri 306	[Genbank:NP_643927]	0	0	0	0	0	1	0	1	1	1	0	0	0	1	1	1	1	1	0	0	0	0	0	0	0	0
X. citri citri 306	[Genbank:NP_644430]	0	0	0	0	0	1	0	1	1	1	1	1	1	1	1	1	1	1	0	0	0	0	0	0	1	0
X. gardneri ATCC 19865	[Genbank:ZP_08182603]	0	0	0	0	0	1	0	1	1	0	0	0	0	0	0	0	0	0	0	0	0	0	0	0	0	0
X. gardneri ATCC 19865	[Genbank:ZP_08183237]	0	0	0	0	0	1	0	0	0	0	0	0	0	0	0	0	0	0	0	0	0	0	0	0	0	0
X. gardneri ATCC 19865	[Genbank:ZP_08185761]	0	0	0	0	0	1	0	1	1	1	0	0	0	0	0	0	0	0	0	0	0	0	0	0	0	0
X. sacchari NCPPB 4393	[Genbank:ZP_09853472]	0	0	0	0	0	0	0	0	0	0	0	0	0	0	0	0	0	0	0	0	0	0	0	0	1	0
X. sacchari NCPPB 4393	[Genbank:ZP_09854914]	0	0	0	0	0	0	0	0	0	0	0	0	0	0	0	0	0	0	0	0	0	0	0	0	1	0
X. sacchari NCPPB 4393	[Genbank:ZP_09856367]	0	0	0	0	0	0	0	0	0	0	0	0	0	0	0	0	0	0	0	0	0	0	0	0	1	1
X. sacchari NCPPB 4393	[Genbank:ZP_09856515]	0	0	0	0	0	0	0	0	0	0	0	0	0	0	0	0	0	0	0	0	0	0	0	0	1	1
X. sacchari NCPPB 4393	[Genbank:ZP_09856761]	0	0	0	0	0	0	0	0	0	0	0	0	0	0	0	0	0	0	0	0	0	0	0	0	1	0
		27	68	70	71	70	62	60	70	72	64	54	64	64	69	58	64	65	55	53	45	35	34	35	40	52	26
