# Supplementary material for: Draft genome sequence of Xanthomonas fragariae reveals reductive evolution and distinct virulence-related gene content
Source: BMC Genomics. 2013 Nov 25;14(1):829. doi: 10.1186/1471-2164-14-829 (PMC4046712; doi:10.1186/1471-2164-14-829)
Supplement: Supplementary file 3 — Additional file 3: Table S3: Macerating enzymes. Occurrence of macerating enzymes among the 26 studied Xanthomonas genomes. The 46 reference protein sequences are listed in the table rows, with the name of the genome they were retrieved from and their Genbank locus tags indicated in the second and third columns. The remaining columns show the occurrence of homologs of each reference protein among the 26 genomes. “2”: two homologs present; “1”: one homolog present, “0”: no homolog found, “ΨT”: coding DNA sequence encountered, but protein believed inactive due to truncation;” ΨF”: coding DNA sequence encountered, but protein believed inactive due to frameshift, “Seq”: coding DNA sequence truncated due to incomplete genome-assembly; functional protein assumed present during further processing of data. Underlined entries were not annotated in Genbank, and were retrieved using nucleotide blast queries. (XLSX 20 KB) [file 12864_2012_5536_MOESM3_ESM.xlsx]

## Sheet: Blad1
Pectinolytic enzymes
			X. fragariae LMG 25863	X. campestris campestris ATCC 33913	X. campestris campestris 8004	X. campestris campestris B100	X. campestris raphani 756C	X. gardneri ATCC 19865	X. vesicatoria ATCC 35937	X. arboricola LMG 19145	X. arboricola LMG 19146	X. arboricola pruni LMG 25862	X. euvesicatoria 85-10	X. perforans 91-118	X. axonopodis citrumelonis F1	X. citri citri 306	X. axonopodis punicae LMG 859	X. citri mangiferaeindicae LMG 941	X. fuscans aurantifolii ICPB11122	X. fuscans aurantifolii ICPB10535	X. vasicola vasculorum NCPPB 702	X. vasicola musacearum NCPPB 4381	X. oryzae oryzae PXO99A	X. oryzae oryzae KACC 10331	X. oryzae oryzae MAFF311018	X. oryzae oryzicola BLS256	X. sacchari NCPPB 4393	X. albilineans GPE PC73
Polygalacturonases	X. campestris campestris ATCC 33913	[Genbank:NP_637621]	1	1	1	1	1	1	1	0	0	1	1	0	0	1	1	1	1	1	0	0	1	1	1	1	0	1
	X. campestris campestris ATCC 33913	[Genbank:NP_638805]	1	1	1	1	1	1	1	1	1	1	1	1	1	1	1	1	1	1	0	ΨT	0	0	0	0	1	1
Pectate Lyases	X. campestris campestris ATCC 33913	[Genbank:NP_635517]	0	1	1	ΨT	1	1	1	1	1	0	0	0	0	0	0	0	0	0	0	0	0	0	0	0	0	0
	X. campestris campestris ATCC 33913	[Genbank:NP_636036]	0	1	1	1	1	1	1	1	Seq	1	1	1	1	1	1	1	0	1	0	0	1	1	1	1	1	0
	X. campestris campestris ATCC 33913	[Genbank:NP_636037]	0	1	1	1	1	0	0	0	1	0	0	0	0	0	0	0	0	0	0	0	0	0	0	0	0	0
	X. campestris raphani 756C	[Genbank:YP_005635831]	0	0	0	0	1	0	0	0	0	0	0	0	0	0	0	0	0	0	0	0	0	0	0	0	0	0
	X. campestris campestris ATCC 33913	[Genbank:NP_638163]	0	1	1	1	1	1	1	1	1	1	1	1	1	1	1	Seq	Seq	1	ΨT	ΨT	0	0	0	0	1	0
	X. citri citri 306	[Genbank:NP_642689]	1	0	0	0	0	1	0	0	0	0	1	0	0	1	1	0	0	0	0	0	0	0	0	0	0	0
	X. euvesicatoria 85-10	[Genbank:YP_364009]	2	0	0	0	0	1	1	0	0	0	1	0	0	0	1	1	0	0	0	0	ΨT	ΨT	ΨT	1	0	0
Pectin Methylesterases	X. campestris campestris ATCC 33913	[Genbank:NP_635516]	0	1	1	1	1	1	1	1	1	0	0	0	0	0	0	0	0	0	0	0	0	0	0	0	0	0
	X. campestris campestris ATCC 33913	[Genbank:NP_637620]	0	1	1	1	1	0	1	0	0	0	0	1	0	0	0	0	0	0	1	1	1	1	1	1	1	1
Rhamnogalacturonan acetylesterase	X. campestris campestris ATCC 33913	[Genbank:NP_635549]	0	1	1	1	1	1	1	1	1	1	1	1	1	1	1	1	1	1	1	1	ΨT	ΨT	ΨT	ΨT	0	0
Rhamnogalacturonases	X. citri citri 306	[Genbank:NP_643812]	0	0	0	0	1	1	1	1	1	1	1	1	1	1	1	1	1	1	1	1	1	1	1	1	0	1
	X. sacchari NCPPB 4393	[Genbank:ZP_09854047]	0	0	0	0	0	0	0	0	0	0	0	0	0	0	0	0	0	0	0	0	0	0	0	0	1	0
			5	9	9	8	11	10	10	7	8	6	8	6	5	7	8	7	5	6	3	3	4	4	4	5	5	4
Cellulolytic enzymes
Cellulases	X. campestris campestris ATCC 33913	[Genbank:NP_635421]	1	1	1	1	1	1	1	1	1	1	1	1	1	1	1	1	1	1	1	1	1	1	1	1	1	0
	X. campestris campestris ATCC 33913	[Genbank:NP_635422]	1	1	1	1	1	1	1	1	1	1	1	1	1	1	1	1	0	1	1	1	1	1	1	1	1	0
	X. campestris campestris ATCC 33913	[Genbank:NP_635423]	1	1	1	1	1	1	1	1	1	1	1	1	1	1	1	1	1	1	1	1	1	1	1	1	1	0
	X. campestris campestris ATCC 33913	[Genbank:NP_637119]	0	1	1	1	1	1	1	1	1	1	1	1	1	1	1	1	1	1	ΨF	1	0	0	0	0	0	0
	X. campestris campestris ATCC 33913	[Genbank:NP_637741]	1	1	1	1	1	1	1	1	1	1	1	1	1	1	1	1	1	1	1	1	0	0	0	0	1	1
	X. campestris campestris ATCC 33913	[Genbank:NP_638726]	0	1	1	1	1	1	0	1	1	ΨF	0	0	0	0	0	0	0	0	1	1	1	1	1	0	0	0
	X. campestris campestris ATCC 33913	[Genbank:NP_638727]	1	1	1	1	1	1	1	1	1	1	1	1	1	ΨT	ΨT	ΨT	ΨT	1	0	0	1	1	1	0	1	1
	X. campestris campestris ATCC 33913	[Genbank:NP_638867]	1	1	1	1	1	1	1	1	1	1	1	1	1	1	1	1	ΨF	1	1	1	1	1	1	ΨT	1	1
	X. campestris campestris ATCC 33913	[Genbank:NP_638881]	0	1	1	1	1	1	ΨT	1	1	ΨF	0	0	0	0	0	0	0	0	1	1	1	1	1	1	ΨT	ΨT
	X. citri citri 306	[Genbank:NP_643823]	0	0	0	0	1	0	1	1	1	0	1	1	1	1	1	1	1	1	0	0	0	0	0	0	1	0
	X. citri citri 306	[Genbank:NP_640702]	0	0	0	0	0	0	0	1	1	1	1	1	1	1	1	1	1	1	1	1	0	0	0	0	1	0
Cellobiosidases	X. campestris campestris ATCC 33913	[Genbank:NP_638506]	0	1	1	1	1	0	1	0	0	0	0	0	0	0	0	0	0	0	0	0	0	0	0	0	0	0
	X. campestris campestris ATCC 33913	[Genbank:NP_638880]	0	1	1	1	0	0	0	0	0	0	0	0	0	0	0	0	0	0	1	1	1	1	1	Ψ	0	1
Beta-glucosidases	X. campestris campestris ATCC 33913	[Genbank:NP_636465]	0	1	1	1	1	1	1	1	2	1	0	0	0	0	0	0	0	0	0	0	0	0	0	0	0	0
	X. campestris campestris ATCC 33913	[Genbank:NP_637141]	1	1	1	1	1	1	1	1	1	1	1	1	1	1	1	1	1	1	1	1	1	1	1	1	2	1
	X. campestris campestris ATCC 33913	[Genbank:NP_638240]	1	1	1	1	1	1	1	1	1	1	1	1	1	1	1	1	1	1	1	1	1	1	1	1	1	1
	X. campestris campestris ATCC 33913	[Genbank:NP_639445]	1	1	1	1	1	1	1	1	1	1	1	1	1	1	1	1	1	1	1	1	1	1	1	1	1	1
	X. campestris campestris ATCC 33913	[Genbank:NP_636777]	0	1	1	1	1	2	1	1	1	1	1	1	1	1	1	1	1	1	1	1	1	1	1	1	1	1
	X. campestris campestris ATCC 33913	[Genbank:NP_639159]	1	1	1	1	1	1	1	1	1	1	1	1	1	1	1	1	1	1	1	1	1	1	1	1	1	1
			10	17	17	17	17	16	15	17	18	14	14	14	14	13	13	13	11	14	14	15	13	13	13	9	14	9
Hemicellulolytic enzymes
Xylanases	X. campestris campestris ATCC 33913	[Genbank:NP_635539]	1	1	1	1	1	1	1	1	1	1	1	1	1	1	1	1	1	1	1	1	0	0	0	0	1	1
	X. campestris campestris ATCC 33913	[Genbank:NP_636248]	0	1	1	0	1	0	0	0	0	0	1	1	1	ΨT	1	0	1	1	0	0	1	1	1	0	0	0
	X. campestris campestris ATCC 33913	[Genbank:NP_638385]	0	1	1	1	1	0	1	0	0	0	1	1	1	0	0	0	0	0	0	0	1	1	1	1	1	0
	X. campestris campestris ATCC 33913	[Genbank:NP_639454]	0	1	1	1	1	1	ΨF	1	1	1	1	1	1	1	0	1	1	1	1	1	0	0	0	0	0	0
	X. campestris campestris ATCC 33913	[Genbank:NP_639457]	0	1	1	1	1	1	1	1	1	1	1	1	1	1	0	1	1	2	0	0	1	1	1	1	0	0
	X. citri citri 306	[Genbank:NP_644551]	0	0	0	0	0	0	0	0	0	0	1	1	1	1	0	1	1	0	1	1	1	1	1	1	0	1
Xylosidases/arabinosidases	X. campestris campestris ATCC 33913	[Genbank:NP_635544]	1	1	1	1	1	1	1	1	1	1	1	1	1	1	1	1	1	1	1	1	0	0	0	0	0	0
	X. campestris campestris ATCC 33913	[Genbank:NP_636552]	0	1	1	1	1	1	1	1	1	1	1	1	1	1	1	1	1	1	1	1	ΨT	ΨT	ΨT	ΨT	0	0
	X. campestris campestris ATCC 33913	[Genbank:NP_637122]	1	1	1	1	1	1	1	1	1	1	1	1	1	1	1	1	1	1	1	1	1	1	1	ΨT	1	1
	X. campestris campestris ATCC 33913	[Genbank:NP_637752]	ΨF	1	1	1	0	1	0	0	0	1	1	1	1	1	1	1	1	1	1	1	1	1	1	1	1	1
	X. campestris campestris ATCC 33913	[Genbank:NP_639314]	0	1	1	1	1	1	1	1	1	ΨF	0	1	1	1	1	1	1	1	0	0	0	0	0	0	1	0
	X. campestris campestris ATCC 33913	[Genbank:NP_639403]	0	1	1	1	1	0	1	1	1	1	1	1	1	1	1	1	1	1	0	0	ΨT	ΨT	ΨT	ΨT	0	0
	X. campestris campestris ATCC 33913	[Genbank:NP_639444]	0	1	1	1	1	1	1	1	1	1	1	1	1	1	1	1	1	1	1	1	1	1	1	1	1	1
	X. campestris campestris ATCC 33913	[Genbank:NP_639461]	0	1	1	1	1	1	1	1	1	1	1	1	1	1	0	1	1	1	1	1	1	1	1	1	1	1
			3	13	13	12	12	10	10	10	10	10	13	14	14	12	9	12	13	13	9	9	8	8	8	6	7	6
		Total	18	39	39	37	40	36	35	34	36	30	35	34	33	32	30	32	29	33	26	27	25	25	25	20	26	19
