# Supplementary material for: Draft genome sequence of Xanthomonas fragariae reveals reductive evolution and distinct virulence-related gene content
Source: BMC Genomics. 2013 Nov 25;14(1):829. doi: 10.1186/1471-2164-14-829 (PMC4046712; doi:10.1186/1471-2164-14-829)
Supplement: Supplementary file 4 — Additional file 4: Table S4: Type III secretion effectors. Overview of the type III secretion effector repertoire in each of the 26 tested Xanthomonas genomes. “1”: at least one homolog present, “0”: no homolog found, “ΨT”: coding DNA sequence encountered, but protein believed inactive due to truncation;“ ΨF”: coding DNA sequence encountered, but protein believed inactive due to frameshift,“ ΨIS”: coding DNA sequence encountered, but protein believed inactive due to inserted sequence, “Seq”: coding DNA sequence truncated due to incomplete genome-assembly; functional protein assumed present during further processing of data. Underlined entries were not annotated in Genbank, and were retrieved using nucleotide blast queries. (XLSX 15 KB) [file 12864_2012_5536_MOESM4_ESM.xlsx]

## Sheet: Blad1
	X. fragariae LMG 25863	X. campestris campestris ATCC 33913	X. campestris campestris 8004	X. campestris campestris B100	X. campestris raphani 756C	X. gardneri ATCC 19865	X. vesicatoria ATCC 35937	X. arboricola LMG 19145	X. arboricola LMG 19146	X. arboricola pruni LMG 25862	X. euvesicatoria 85-10	X. perforans 91-118	X. axonopodis citrumelonis F1	X. citri citri 306	X. axonopodis punicae LMG 859	X. citri mangiferaeindicae LMG 941	X. fuscans aurantifolii ICPB11122	X. fuscans aurantifolii ICPB10535	X. vasicola vasculorum NCPPB 702	X. vasicola musacearum NCPPB 4381	X. oryzae oryzae PXO99A	X. oryzae oryzae KACC 10331	X. oryzae oryzae MAFF311018	X. oryzae oryzicola BLS256	X. sacchari NCPPB 4393	X. albilineans GPE PC73
AvrBs1	0	1	1	1	0	1	0	0	0	0	1	0	0	0	0	0	0	0	0	0	0	0	0	0	0	0
AvrBs2	1	1	1	1	0	1	1	0	1	1	1	1	1	1	1	1	1	1	1	1	1	1	1	1	0	0
AvrXccA1	0	1	1	1	1	1	Seq	0	0	0	0	0	0	0	1	0	0	0	0	0	0	0	0	0	1	0
AvrXccA2	0	1	1	1	1	0	0	0	0	1	0	0	0	0	0	0	0	0	0	0	0	0	0	0	0	0
Hpa2	1	1	1	1	1	1	1	0	1	1	1	1	1	1	1	1	1	1	1	1	1	1	1	1	0	0
HpaA	1	1	1	1	1	1	1	0	1	1	1	1	1	1	1	1	1	1	1	1	1	1	1	1	0	0
XopA	1	1	1	1	1	1	1	0	1	1	1	1	1	1	1	1	1	1	1	1	1	1	1	1	0	0
XopB	1	0	0	0	0	1	0	0	0	0	1	0	0	0	0	0	Seq	1	1	1	0	0	0	0	0	0
XopC1	1	0	0	0	0	0	0	0	0	0	1	0	ΨIS	0	0	1	0	0	0	0	0	0	0	0	0	0
XopC2	0	0	0	0	0	0	0	0	0	0	ΨF	1	1	ΨT	ΨT	0	ΨT	ΨT	ΨT	ΨT	1	1	1	1	0	0
XopD	1	1	1	1	0	1	1	0	0	0	1	1	0	0	0	0	0	0	0	0	0	0	0	0	0	0
XopE1	0	0	0	0	0	0	0	0	0	0	1	1	1	1	1	1	1	1	0	0	0	0	0	0	0	0
XopE2	0	1	0	1	0	1	1	0	0	ΨT	1	0	0	1	1	1	1	0	0	0	0	0	0	0	0	0
XopE3	0	0	0	0	0	0	0	0	0	1	0	0	0	1	0	1	1	1	0	0	0	0	0	0	0	0
XopE4	1	0	0	0	0	0	0	0	0	0	0	0	0	0	0	0	Seq	1	0	0	0	0	0	0	0	0
XopF1	1	ΨT	ΨT	ΨT	1	1	1	0	1	1	1	1	1	0	ΨT	ΨT	0	ΨT	1	1	1	1	1	1	0	0
XopF2	1	0	0	0	0	0	0	0	0	0	1	1	1	ΨT	0	0	ΨF	ΨF	1	1	0	0	0	0	0	0
XopG	0	1	ΨT	1	0	1	1	0	0	0	1	0	0	0	0	Seq	0	0	Seq	1	ΨIS	1	ΨT	0	0	0
XopH	0	1	1	1	0	0	0	0	0	0	1	0	0	0	0	0	0	0	1	1	0	0	0	0	0	0
XopI	0	0	0	0	0	0	0	0	0	0	1	1	1	1	1	1	1	1	1	1	ΨT	ΨT	ΨT	1	0	0
XopJ	0	0	0	0	0	0	0	0	0	0	1	0	0	0	0	0	0	0	0	0	0	0	0	0	0	0
XopJ3	0	0	0	0	0	0	0	0	0	0	1	0	0	0	0	0	0	0	0	1	0	0	0	0	0	0
XopJ4	0	0	0	0	0	0	0	0	0	0	0	1	0	0	0	0	0	0	0	0	0	0	0	0	0	0
XopJ5	0	1	0	1	0	0	0	0	0	0	0	0	0	0	1	0	1	1	0	1	0	0	0	0	0	0
XopK	1	1	1	1	0	1	1	0	0	1	1	1	1	1	1	1	1	1	1	1	1	1	1	1	0	0
XopL	1	1	1	1	0	1	1	0	0	1	1	1	1	ΨT	1	1	ΨF	Seq	ΨF	Seq	1	1	1	1	0	0
XopN	1	1	1	1	0	Seq	1	0	0	1	1	1	1	1	1	1	1	Seq	1	1	1	1	1	1	0	0
XopO	0	0	0	0	0	0	0	0	0	0	1	0	0	0	0	0	0	0	0	0	0	0	0	1	0	0
XopP	Seq	1	1	ΨT	1	0	0	0	0	0	1	Seq	1	1	1	0	1	0	Seq	Seq	1	1	1	1	0	0
XopQ	1	1	1	1	0	1	0	0	0	1	1	1	1	1	1	1	1	1	1	1	1	1	1	1	1	0
XopR	1	1	1	1	1	1	1	0	1	1	1	1	1	1	ΨT	1	1	ΨF	1	1	1	1	1	1	0	0
XopT	0	0	0	0	0	0	0	0	0	0	0	0	0	ΨT	ΨT	ΨT	0	0	0	0	0	1	1	0	0	0
XopU	0	0	0	0	0	0	0	0	0	0	0	0	0	0	0	0	0	0	0	0	1	ΨF	1	1	0	0
XopV	1	0	0	0	0	0	0	0	0	1	1	1	1	1	1	1	1	1	1	1	1	1	1	1	0	0
XopW	0	0	0	0	0	0	0	0	0	0	0	0	ΨF	0	0	0	0	0	1	0	1	1	1	1	0	0
XopX	1	1	1	1	0	1	Seq	0	0	1	1	1	1	1	Seq	1	1	1	Seq	1	1	1	1	1	0	0
XopY	0	0	0	0	0	0	0	0	0	0	0	0	0	0	0	0	0	0	1	1	1	1	1	1	0	0
XopZ1	0	1	1	1	0	0	0	0	0	1	1	1	1	1	1	1	0	1	1	1	1	1	1	1	0	0
XopZ2	1	0	0	0	0	1	1	0	0	0	0	0	0	0	0	0	0	0	0	0	0	0	0	0	0	0
XopAA	0	0	0	0	0	0	0	0	0	0	1	0	0	0	0	0	0	0	1	1	1	1	1	1	0	0
XopAB	0	0	0	0	0	0	0	0	0	0	0	0	0	0	0	0	0	0	1	1	1	1	1	1	0	0
XopAC	0	1	1	1	1	0	0	0	0	0	0	0	0	0	0	0	0	0	0	0	0	0	0	0	0	0
XopAD	Seq	0	0	0	1	1	Seq	0	0	0	ΨT	1	1	1	1	1	Seq	1	Seq	Seq	1	1	1	1	0	0
XopAE	1	0	0	0	0	0	0	0	0	0	ΨF	1	1	1	1	ΨF	1	0	1	1	1	1	1	1	0	0
XopAF	1	0	0	0	0	0	0	0	0	1	0	1	0	0	0	0	Seq	1	1	1	0	0	0	1	0	0
XopAG	0	1	1	1	0	0	1	0	0	0	0	0	0	0	1	0	0	0	0	0	0	0	0	0	0	0
XopAG2	1	0	0	0	0	0	0	0	0	0	0	0	0	0	1	0	ΨIS	1	1	1	0	0	0	0	0	0
XopAH	0	1	1	1	0	0	0	0	0	0	0	0	0	0	0	0	0	0	0	0	0	0	0	0	0	0
XopAI	0	0	0	0	0	0	1	0	0	Seq	0	0	0	1	0	1	1	1	0	0	0	0	0	0	0	0
XopAJ	0	0	0	0	0	0	0	0	0	0	1	0	1	0	0	0	0	0	0	0	0	0	0	1	0	0
XopAK	0	0	0	0	0	0	0	0	0	0	1	1	1	1	Seq	1	1	1	1	1	0	0	0	1	0	0
XopAL1	0	1	1	1	1	0	0	0	0	0	0	0	0	0	0	0	0	0	0	0	0	0	0	0	0	0
XopAL2	0	1	1	1	0	0	0	0	0	0	0	0	0	0	0	0	0	0	0	0	0	0	0	0	0	0
XopAM	1	1	1	1	0	1	1	0	0	0	0	0	0	0	1	0	0	0	1	Seq	0	0	0	0	0	0
XopAO	0	0	0	0	0	1	0	0	0	0	0	0	0	0	0	0	0	0	0	0	0	0	0	0	0	0
XopAP	0	0	0	0	0	0	0	0	0	0	1	1	1	1	1	1	Seq	1	0	0	0	0	0	ΨT	0	0
XopAQ	0	0	0	0	0	0	0	0	0	0	0	1	0	0	0	0	0	0	0	0	0	0	0	0	0	0
XopAR	0	0	1	0	1	0	1	0	0	0	0	1	0	0	0	0	0	0	0	0	0	0	0	0	0	0
XopAS	1	0	0	0	0	ΨF	0	0	0	0	0	0	0	0	0	0	0	0	0	0	0	0	0	0	0	0
XopAT	0	0	0	0	1	0	0	0	0	0	0	0	0	0	0	0	0	0	0	0	0	0	0	0	0	0
